# Supplementary material for: Effects of infection history on dengue virus infection and pathogenicity
Source: Nat Commun. 2019 Mar 18;10:1246. doi: 10.1038/s41467-019-09193-y (PMC6423047; doi:10.1038/s41467-019-09193-y)
Supplement: Supplementary file 4 — Source Data [file 41467_2019_9193_MOESM4_ESM.zip]

Archive with 19 entries (19 files):
- Figure1.csv
- Figure2.csv
- Figure3.csv
- Figure4.csv
- FigureS1.csv
- FigureS2.csv
- FigureS3.csv
- TableS1.csv
- TableS10.csv
- TableS11.csv
- TableS12.csv
- TableS2.csv
- TableS3.csv
- TableS4.csv
- TableS5.csv
- TableS6.csv
- TableS7.csv
- TableS8.csv
- TableS9.csv
