# Supplementary material for: Effects of infection history on dengue virus infection and pathogenicity
Source: Nat Commun. 2019 Mar 18;10:1246. doi: 10.1038/s41467-019-09193-y (PMC6423047; doi:10.1038/s41467-019-09193-y)
Supplement: Supplementary file 4 — Source Data [file 41467_2019_9193_MOESM4_ESM.zip › Figure1.csv]

V1	V2	V3	V4	V5	V6	V7	V8	V9	V10	V11	V12	V13	V14	V15
Panel A, Serotype1	NA	NA	NA	NA	NA	NA	NA	NA	NA	NA	NA	NA	NA	NA
0.0472383371505032	0.000647514818186938	0.000432285392255418	0.00538452178685572	0.00452587247737962	0.00196697711231163	0.000385715866548193	0.0508847795847124	0.108884985680274	0.0631745505502776	0.0368809818971672	0.00912764062767589	0.00351533773077776	0.00408684397650499	0.0198290164623762
0.028556014238212	7.03202259096763e-05	7.01608822404278e-05	0.00232019999566352	0.00180556931639314	0.000579192306702391	6.77490950756655e-05	0.0419820833898055	0.0945611470063518	0.0466483816398513	0.0299294056301469	0.00652889975505159	0.00184307053417905	0.00193957499281705	0.0151597362167972
0.070200054796615	0.00332014101560307	0.00209218078987531	0.0104859498356231	0.00869469324790449	0.00464603580301119	0.00180119474050315	0.0615787489378418	0.124326952619132	0.0736033287824547	0.0443941234615612	0.0129633321448508	0.00973869349032921	0.00714539702725624	0.0332554330542429
Panel A, Serotype2	NA	NA	NA	NA	NA	NA	NA	NA	NA	NA	NA	NA	NA	NA
0.0478987050880528	0.000643368973299744	0.000427475411782424	0.032515406535004	0.231165285784743	0.145848534112096	0.0425714757406978	0.00516422877491323	0.000207829149832011	0.0212023244816555	0.0800332015322185	0.0538262406935721	0.0748400990119308	0.00486789391220081	0.00988571498164792
0.0279679836785295	8.52908900283053e-05	7.47499655993081e-05	0.0242545906987959	0.202129901550603	0.125606925014325	0.033131573131943	0.00262177391290159	6.1522045243931e-05	0.016154944197737	0.0653841285593359	0.0447309529257621	0.0639561756226664	0.00233859294975534	0.00549041406601766
0.0729234480151806	0.00313211926677923	0.00222512424931403	0.0420920952788705	0.264555235498144	0.168485617886447	0.0538002383542676	0.00867911911676353	0.000898814298781717	0.0311470646077442	0.0914275873803213	0.0631672622748438	0.0862375297491774	0.00793890647282228	0.0225658864280218
Panel A, Serotype3	NA	NA	NA	NA	NA	NA	NA	NA	NA	NA	NA	NA	NA	NA
0.264609771021965	0.0710297746395172	0.0790171323182535	0.272295962546541	0.0325223830018089	0.0174120797813671	0.00232472005265478	0.00115432892933047	0.000389290344578684	0.00224800730286827	0.00354181748622153	0.00221815801110096	0.00384692542746655	0.0495384482201175	0.0854619491473779
0.224547675836478	0.053300714708798	0.0634344941708463	0.238075795528854	0.0243221219803732	0.0115114705871724	0.000596389830284948	0.000196777325032667	7.84288901857849e-05	0.00108787837701222	0.00198240286750656	0.000975152370006613	0.0021080493213581	0.0422126079997376	0.0646951835350315
0.312173712535289	0.0928566880197996	0.097596873182857	0.311795648665078	0.0421204734033704	0.0246599599490001	0.00510818756942382	0.00318177975776954	0.00135450318081704	0.00567236948310337	0.0141492728501043	0.00463255365629856	0.00629590267000491	0.058550555246629	0.0986855628627565
Panel A, Serotype4	NA	NA	NA	NA	NA	NA	NA	NA	NA	NA	NA	NA	NA	NA
0.0127895505660767	0.000615874077118744	0.000392610379996626	0.00537845233295436	0.00471679338745305	0.0123798610008715	0.000460845451322146	0.0049584449524407	0.000194194034964431	0.0031070071741424	0.00284236998423767	0.00660724543155795	0.000789064144737341	0.0024389454824838	0.00198036936662344
0.00395991473407976	8.4183944286641e-05	6.45456047936347e-05	0.00226984492379462	0.0019960923668001	0.00772579413605903	7.67917605485396e-05	0.00263788569644238	6.27357188576254e-05	0.00163249938240321	0.00147474876597169	0.00392029443434192	0.000260805180837579	0.00115731973804915	0.000588586360848342
0.0286990345456544	0.00336301948407909	0.00206965808310373	0.0100065212421358	0.00899431424563186	0.0178584520691138	0.00224423458577876	0.00932334645719219	0.000854543070854455	0.0189596495925092	0.0122917001340613	0.0114859995705469	0.00185677968717929	0.00461263029790103	0.00625569482303216
Panel B	NA	NA	NA	NA	NA	NA	NA	NA	NA	NA	NA	NA	NA	NA
529	16	18	76	58	28	6	376	785	183	115	18	33	40	779
529	16	18	382	2490	1102	249	48	17	61	148	163	255	32	389
4130	760	843	3284	290	141	29	10	17	5	5	4	33	302	6099
106	16	18	76	58	141	6	48	17	20	24	20	7	40	150
