# Supplementary material for: Effects of infection history on dengue virus infection and pathogenicity
Source: Nat Commun. 2019 Mar 18;10:1246. doi: 10.1038/s41467-019-09193-y (PMC6423047; doi:10.1038/s41467-019-09193-y)
Supplement: Supplementary file 4 — Source Data [file 41467_2019_9193_MOESM4_ESM.zip › Figure3.csv]

V1	V2	V3	V4
0.0987098125484002	0.0730203318580108	0.131195581075712	0.3877
0.132740843019033	0.106081166366932	0.163546149290645	0.3468
0.242204411126615	0.19311417453866	0.295273322876024	0.3735
0.0178660303724442	0.00253932158664948	0.0573000538437913	0.4284
2.19867306947511	1.46060901388008	3.37396611531833	1.37368924486535
0.82380357307073	0.385233391533672	1.68178909612507	1.41708224406266
1.31083826800011	0.490944079373002	3.11272224852035	1.74072205276071
1.07246491008445	0.431671667360981	2.52319278899585	1.34366371669419
1.35953108520912	0.546369004511443	3.06919642970895	1.51406789682931
1.57162776556685	0.601742100523394	3.83037749084793	1.5286729406828
0.917178616097457	0.406118605700131	2.0520048727976	1.46770506410942
0.188168388344422	0.0345928594954173	0.77203897144261	1.7265064953678
0.713774218106734	0.328097208491819	1.62901360763186	1.35920504077165
