# Supplementary material for: Effects of infection history on dengue virus infection and pathogenicity
Source: Nat Commun. 2019 Mar 18;10:1246. doi: 10.1038/s41467-019-09193-y (PMC6423047; doi:10.1038/s41467-019-09193-y)
Supplement: Supplementary file 4 — Source Data [file 41467_2019_9193_MOESM4_ESM.zip › Figure4.csv]

	V1	V2	V3	V4	V5	V6	V7	V8	V9	V10	V11	V12	V13	V14	V15
1	Panel A, Red	NA	NA	NA	NA	NA	NA	NA	NA	NA	NA	NA	NA	NA	NA
2	0.420118343195266	0.254437869822485	0.153846153846154	0.136094674556213	0.0355029585798817	0	0	0	0	0	0	0	0	0	0
3	0.423529411764706	0.252941176470588	0.152941176470588	0.135294117647059	0.0352941176470588	0	0	0	0	0	0	0	0	0	0
4	0.422619047619048	0.255952380952381	0.154761904761905	0.136904761904762	0.0297619047619048	0	0	0	0	0	0	0	0	0	0
5	0.422619047619048	0.25	0.148809523809524	0.142857142857143	0.0357142857142857	0	0	0	0	0	0	0	0	0	0
6	0.431137724550898	0.251497005988024	0.149700598802395	0.137724550898204	0.029940119760479	0	0	0	0	0	0	0	0	0	0
7	0.41566265060241	0.259036144578313	0.156626506024096	0.132530120481928	0.036144578313253	0	0	0	0	0	0	0	0	0	0
8	0.420118343195266	0.254437869822485	0.153846153846154	0.136094674556213	0.0355029585798817	0	0	0	0	0	0	0	0	0	0
9	0.41566265060241	0.259036144578313	0.150602409638554	0.13855421686747	0.036144578313253	0	0	0	0	0	0	0	0	0	0
10	0.417647058823529	0.252941176470588	0.152941176470588	0.141176470588235	0.0352941176470588	0	0	0	0	0	0	0	0	0	0
11	0.419161676646707	0.25748502994012	0.155688622754491	0.131736526946108	0.0359281437125748	0	0	0	0	0	0	0	0	0	0
12	0.428571428571429	0.244047619047619	0.154761904761905	0.136904761904762	0.0357142857142857	0	0	0	0	0	0	0	0	0	0
13	0.414201183431953	0.254437869822485	0.153846153846154	0.142011834319527	0.0355029585798817	0	0	0	0	0	0	0	0	0	0
14	0.425149700598802	0.251497005988024	0.155688622754491	0.131736526946108	0.0359281437125748	0	0	0	0	0	0	0	0	0	0
15	0.419161676646707	0.25748502994012	0.149700598802395	0.143712574850299	0.029940119760479	0	0	0	0	0	0	0	0	0	0
16	0.420118343195266	0.254437869822485	0.153846153846154	0.136094674556213	0.0355029585798817	0	0	0	0	0	0	0	0	0	0
17	0.423529411764706	0.252941176470588	0.147058823529412	0.141176470588235	0.0352941176470588	0	0	0	0	0	0	0	0	0	0
18	0.414201183431953	0.254437869822485	0.153846153846154	0.142011834319527	0.0355029585798817	0	0	0	0	0	0	0	0	0	0
19	0.422619047619048	0.255952380952381	0.154761904761905	0.130952380952381	0.0357142857142857	0	0	0	0	0	0	0	0	0	0
20	0.42603550295858	0.254437869822485	0.153846153846154	0.130177514792899	0.0355029585798817	0	0	0	0	0	0	0	0	0	0
21	0.425149700598802	0.251497005988024	0.155688622754491	0.131736526946108	0.0359281437125748	0	0	0	0	0	0	0	0	0	0
22	0.422619047619048	0.255952380952381	0.154761904761905	0.130952380952381	0.0357142857142857	0	0	0	0	0	0	0	0	0	0
23	0.416666666666667	0.255952380952381	0.154761904761905	0.142857142857143	0.0297619047619048	0	0	0	0	0	0	0	0	0	0
24	0.42603550295858	0.248520710059172	0.153846153846154	0.136094674556213	0.0355029585798817	0	0	0	0	0	0	0	0	0	0
25	0.42603550295858	0.254437869822485	0.153846153846154	0.130177514792899	0.0355029585798817	0	0	0	0	0	0	0	0	0	0
26	0.423529411764706	0.252941176470588	0.152941176470588	0.135294117647059	0.0352941176470588	0	0	0	0	0	0	0	0	0	0
27	0.42603550295858	0.254437869822485	0.153846153846154	0.130177514792899	0.0355029585798817	0	0	0	0	0	0	0	0	0	0
28	0.413173652694611	0.25748502994012	0.155688622754491	0.143712574850299	0.029940119760479	0	0	0	0	0	0	0	0	0	0
29	0.41566265060241	0.259036144578313	0.150602409638554	0.13855421686747	0.036144578313253	0	0	0	0	0	0	0	0	0	0
30	0.423529411764706	0.247058823529412	0.152941176470588	0.141176470588235	0.0352941176470588	0	0	0	0	0	0	0	0	0	0
31	0.428571428571429	0.255952380952381	0.154761904761905	0.125	0.0357142857142857	0	0	0	0	0	0	0	0	0	0
32	0.42603550295858	0.254437869822485	0.153846153846154	0.136094674556213	0.029585798816568	0	0	0	0	0	0	0	0	0	0
33	0.423529411764706	0.252941176470588	0.152941176470588	0.135294117647059	0.0352941176470588	0	0	0	0	0	0	0	0	0	0
34	0.421052631578947	0.251461988304094	0.152046783625731	0.140350877192982	0.0350877192982456	0	0	0	0	0	0	0	0	0	0
35	0.420118343195266	0.248520710059172	0.153846153846154	0.142011834319527	0.0355029585798817	0	0	0	0	0	0	0	0	0	0
36	0.423529411764706	0.252941176470588	0.152941176470588	0.135294117647059	0.0352941176470588	0	0	0	0	0	0	0	0	0	0
37	0.42603550295858	0.254437869822485	0.14792899408284	0.136094674556213	0.0355029585798817	0	0	0	0	0	0	0	0	0	0
38	0.43030303030303	0.254545454545455	0.157575757575758	0.127272727272727	0.0303030303030303	0	0	0	0	0	0	0	0	0	0
39	0.416666666666667	0.255952380952381	0.154761904761905	0.142857142857143	0.0297619047619048	0	0	0	0	0	0	0	0	0	0
40	0.420118343195266	0.254437869822485	0.153846153846154	0.136094674556213	0.0355029585798817	0	0	0	0	0	0	0	0	0	0
41	0.425149700598802	0.251497005988024	0.155688622754491	0.131736526946108	0.0359281437125748	0	0	0	0	0	0	0	0	0	0
42	0.42603550295858	0.248520710059172	0.153846153846154	0.136094674556213	0.0355029585798817	0	0	0	0	0	0	0	0	0	0
43	0.422619047619048	0.255952380952381	0.154761904761905	0.130952380952381	0.0357142857142857	0	0	0	0	0	0	0	0	0	0
44	0.421686746987952	0.259036144578313	0.150602409638554	0.13855421686747	0.0301204819277108	0	0	0	0	0	0	0	0	0	0
45	0.431137724550898	0.251497005988024	0.155688622754491	0.125748502994012	0.0359281437125748	0	0	0	0	0	0	0	0	0	0
46	0.425149700598802	0.251497005988024	0.155688622754491	0.131736526946108	0.0359281437125748	0	0	0	0	0	0	0	0	0	0
47	0.423312883435583	0.251533742331288	0.153374233128834	0.134969325153374	0.0368098159509202	0	0	0	0	0	0	0	0	0	0
48	0.425149700598802	0.25748502994012	0.155688622754491	0.125748502994012	0.0359281437125748	0	0	0	0	0	0	0	0	0	0
49	0.422619047619048	0.255952380952381	0.154761904761905	0.130952380952381	0.0357142857142857	0	0	0	0	0	0	0	0	0	0
50	0.414201183431953	0.254437869822485	0.153846153846154	0.142011834319527	0.0355029585798817	0	0	0	0	0	0	0	0	0	0
51	0.41566265060241	0.253012048192771	0.156626506024096	0.13855421686747	0.036144578313253	0	0	0	0	0	0	0	0	0	0
52	0.425149700598802	0.245508982035928	0.155688622754491	0.137724550898204	0.0359281437125748	0	0	0	0	0	0	0	0	0	0
53	0.429447852760736	0.251533742331288	0.153374233128834	0.134969325153374	0.0306748466257669	0	0	0	0	0	0	0	0	0	0
54	0.425149700598802	0.251497005988024	0.155688622754491	0.131736526946108	0.0359281437125748	0	0	0	0	0	0	0	0	0	0
55	0.423529411764706	0.252941176470588	0.152941176470588	0.135294117647059	0.0352941176470588	0	0	0	0	0	0	0	0	0	0
56	0.428571428571429	0.244047619047619	0.154761904761905	0.136904761904762	0.0357142857142857	0	0	0	0	0	0	0	0	0	0
57	0.423529411764706	0.252941176470588	0.147058823529412	0.141176470588235	0.0352941176470588	0	0	0	0	0	0	0	0	0	0
58	0.42603550295858	0.254437869822485	0.153846153846154	0.130177514792899	0.0355029585798817	0	0	0	0	0	0	0	0	0	0
59	0.420118343195266	0.254437869822485	0.153846153846154	0.136094674556213	0.0355029585798817	0	0	0	0	0	0	0	0	0	0
60	0.420118343195266	0.254437869822485	0.153846153846154	0.136094674556213	0.0355029585798817	0	0	0	0	0	0	0	0	0	0
61	0.425149700598802	0.251497005988024	0.149700598802395	0.137724550898204	0.0359281437125748	0	0	0	0	0	0	0	0	0	0
62	0.42603550295858	0.254437869822485	0.153846153846154	0.130177514792899	0.0355029585798817	0	0	0	0	0	0	0	0	0	0
63	0.419161676646707	0.25748502994012	0.155688622754491	0.131736526946108	0.0359281437125748	0	0	0	0	0	0	0	0	0	0
64	0.425149700598802	0.251497005988024	0.155688622754491	0.131736526946108	0.0359281437125748	0	0	0	0	0	0	0	0	0	0
65	0.42603550295858	0.248520710059172	0.153846153846154	0.136094674556213	0.0355029585798817	0	0	0	0	0	0	0	0	0	0
66	0.428571428571429	0.25	0.154761904761905	0.130952380952381	0.0357142857142857	0	0	0	0	0	0	0	0	0	0
67	0.420118343195266	0.254437869822485	0.153846153846154	0.136094674556213	0.0355029585798817	0	0	0	0	0	0	0	0	0	0
68	0.418181818181818	0.248484848484848	0.157575757575758	0.139393939393939	0.0363636363636364	0	0	0	0	0	0	0	0	0	0
69	0.421052631578947	0.251461988304094	0.152046783625731	0.140350877192982	0.0350877192982456	0	0	0	0	0	0	0	0	0	0
70	0.422619047619048	0.25	0.154761904761905	0.136904761904762	0.0357142857142857	0	0	0	0	0	0	0	0	0	0
71	0.422619047619048	0.255952380952381	0.148809523809524	0.136904761904762	0.0357142857142857	0	0	0	0	0	0	0	0	0	0
72	0.420118343195266	0.254437869822485	0.153846153846154	0.136094674556213	0.0355029585798817	0	0	0	0	0	0	0	0	0	0
73	0.417647058823529	0.252941176470588	0.152941176470588	0.141176470588235	0.0352941176470588	0	0	0	0	0	0	0	0	0	0
74	0.423529411764706	0.252941176470588	0.152941176470588	0.135294117647059	0.0352941176470588	0	0	0	0	0	0	0	0	0	0
75	0.421686746987952	0.240963855421687	0.156626506024096	0.144578313253012	0.036144578313253	0	0	0	0	0	0	0	0	0	0
76	0.411764705882353	0.252941176470588	0.158823529411765	0.141176470588235	0.0352941176470588	0	0	0	0	0	0	0	0	0	0
77	0.420118343195266	0.254437869822485	0.153846153846154	0.136094674556213	0.0355029585798817	0	0	0	0	0	0	0	0	0	0
78	0.422619047619048	0.255952380952381	0.148809523809524	0.136904761904762	0.0357142857142857	0	0	0	0	0	0	0	0	0	0
79	0.423529411764706	0.252941176470588	0.152941176470588	0.135294117647059	0.0352941176470588	0	0	0	0	0	0	0	0	0	0
80	0.423529411764706	0.252941176470588	0.152941176470588	0.135294117647059	0.0352941176470588	0	0	0	0	0	0	0	0	0	0
81	0.428571428571429	0.255952380952381	0.154761904761905	0.125	0.0357142857142857	0	0	0	0	0	0	0	0	0	0
82	0.425149700598802	0.245508982035928	0.155688622754491	0.137724550898204	0.0359281437125748	0	0	0	0	0	0	0	0	0	0
83	0.414201183431953	0.260355029585799	0.153846153846154	0.136094674556213	0.0355029585798817	0	0	0	0	0	0	0	0	0	0
84	0.420118343195266	0.254437869822485	0.153846153846154	0.136094674556213	0.0355029585798817	0	0	0	0	0	0	0	0	0	0
85	0.428571428571429	0.255952380952381	0.148809523809524	0.130952380952381	0.0357142857142857	0	0	0	0	0	0	0	0	0	0
86	0.422619047619048	0.25	0.154761904761905	0.136904761904762	0.0357142857142857	0	0	0	0	0	0	0	0	0	0
87	0.433734939759036	0.253012048192771	0.156626506024096	0.126506024096386	0.0301204819277108	0	0	0	0	0	0	0	0	0	0
88	0.428571428571429	0.255952380952381	0.154761904761905	0.125	0.0357142857142857	0	0	0	0	0	0	0	0	0	0
89	0.42603550295858	0.254437869822485	0.153846153846154	0.130177514792899	0.0355029585798817	0	0	0	0	0	0	0	0	0	0
90	0.422619047619048	0.25	0.154761904761905	0.136904761904762	0.0357142857142857	0	0	0	0	0	0	0	0	0	0
91	0.422619047619048	0.255952380952381	0.148809523809524	0.136904761904762	0.0357142857142857	0	0	0	0	0	0	0	0	0	0
92	0.417647058823529	0.252941176470588	0.152941176470588	0.141176470588235	0.0352941176470588	0	0	0	0	0	0	0	0	0	0
93	0.42603550295858	0.248520710059172	0.153846153846154	0.136094674556213	0.0355029585798817	0	0	0	0	0	0	0	0	0	0
94	0.420118343195266	0.254437869822485	0.14792899408284	0.142011834319527	0.0355029585798817	0	0	0	0	0	0	0	0	0	0
95	0.425149700598802	0.245508982035928	0.155688622754491	0.137724550898204	0.0359281437125748	0	0	0	0	0	0	0	0	0	0
96	0.423529411764706	0.247058823529412	0.152941176470588	0.141176470588235	0.0352941176470588	0	0	0	0	0	0	0	0	0	0
97	0.42603550295858	0.248520710059172	0.153846153846154	0.136094674556213	0.0355029585798817	0	0	0	0	0	0	0	0	0	0
98	0.420118343195266	0.254437869822485	0.153846153846154	0.136094674556213	0.0355029585798817	0	0	0	0	0	0	0	0	0	0
99	0.425149700598802	0.25748502994012	0.149700598802395	0.131736526946108	0.0359281437125748	0	0	0	0	0	0	0	0	0	0
100	0.421052631578947	0.251461988304094	0.152046783625731	0.140350877192982	0.0350877192982456	0	0	0	0	0	0	0	0	0	0
101	0.420118343195266	0.254437869822485	0.153846153846154	0.136094674556213	0.0355029585798817	0	0	0	0	0	0	0	0	0	0
102	0.417647058823529	0.252941176470588	0.152941176470588	0.141176470588235	0.0352941176470588	0	0	0	0	0	0	0	0	0	0
103	0.42603550295858	0.248520710059172	0.153846153846154	0.136094674556213	0.0355029585798817	0	0	0	0	0	0	0	0	0	0
104	0.420118343195266	0.248520710059172	0.153846153846154	0.142011834319527	0.0355029585798817	0	0	0	0	0	0	0	0	0	0
105	0.431137724550898	0.245508982035928	0.155688622754491	0.131736526946108	0.0359281437125748	0	0	0	0	0	0	0	0	0	0
106	0.425149700598802	0.25748502994012	0.155688622754491	0.125748502994012	0.0359281437125748	0	0	0	0	0	0	0	0	0	0
107	0.421052631578947	0.251461988304094	0.152046783625731	0.140350877192982	0.0350877192982456	0	0	0	0	0	0	0	0	0	0
108	0.420731707317073	0.25609756097561	0.158536585365854	0.128048780487805	0.0365853658536585	0	0	0	0	0	0	0	0	0	0
109	0.423529411764706	0.252941176470588	0.152941176470588	0.135294117647059	0.0352941176470588	0	0	0	0	0	0	0	0	0	0
110	0.420118343195266	0.254437869822485	0.14792899408284	0.142011834319527	0.0355029585798817	0	0	0	0	0	0	0	0	0	0
111	0.42603550295858	0.248520710059172	0.14792899408284	0.142011834319527	0.0355029585798817	0	0	0	0	0	0	0	0	0	0
112	0.422619047619048	0.255952380952381	0.154761904761905	0.130952380952381	0.0357142857142857	0	0	0	0	0	0	0	0	0	0
113	0.423529411764706	0.252941176470588	0.152941176470588	0.135294117647059	0.0352941176470588	0	0	0	0	0	0	0	0	0	0
114	0.423529411764706	0.252941176470588	0.152941176470588	0.135294117647059	0.0352941176470588	0	0	0	0	0	0	0	0	0	0
115	0.422619047619048	0.25	0.154761904761905	0.136904761904762	0.0357142857142857	0	0	0	0	0	0	0	0	0	0
116	0.414201183431953	0.254437869822485	0.153846153846154	0.142011834319527	0.0355029585798817	0	0	0	0	0	0	0	0	0	0
117	0.42603550295858	0.254437869822485	0.14792899408284	0.136094674556213	0.0355029585798817	0	0	0	0	0	0	0	0	0	0
118	0.421052631578947	0.251461988304094	0.152046783625731	0.140350877192982	0.0350877192982456	0	0	0	0	0	0	0	0	0	0
119	0.417647058823529	0.252941176470588	0.152941176470588	0.141176470588235	0.0352941176470588	0	0	0	0	0	0	0	0	0	0
120	0.427710843373494	0.259036144578313	0.150602409638554	0.126506024096386	0.036144578313253	0	0	0	0	0	0	0	0	0	0
121	0.421686746987952	0.253012048192771	0.156626506024096	0.132530120481928	0.036144578313253	0	0	0	0	0	0	0	0	0	0
122	0.42603550295858	0.254437869822485	0.153846153846154	0.130177514792899	0.0355029585798817	0	0	0	0	0	0	0	0	0	0
123	0.420118343195266	0.254437869822485	0.153846153846154	0.136094674556213	0.0355029585798817	0	0	0	0	0	0	0	0	0	0
124	0.421686746987952	0.259036144578313	0.156626506024096	0.13855421686747	0.0240963855421687	0	0	0	0	0	0	0	0	0	0
125	0.423529411764706	0.252941176470588	0.152941176470588	0.135294117647059	0.0352941176470588	0	0	0	0	0	0	0	0	0	0
126	0.42603550295858	0.254437869822485	0.153846153846154	0.130177514792899	0.0355029585798817	0	0	0	0	0	0	0	0	0	0
127	0.422619047619048	0.255952380952381	0.154761904761905	0.136904761904762	0.0297619047619048	0	0	0	0	0	0	0	0	0	0
128	0.421052631578947	0.251461988304094	0.152046783625731	0.140350877192982	0.0350877192982456	0	0	0	0	0	0	0	0	0	0
129	0.421052631578947	0.251461988304094	0.152046783625731	0.140350877192982	0.0350877192982456	0	0	0	0	0	0	0	0	0	0
130	0.420118343195266	0.254437869822485	0.153846153846154	0.136094674556213	0.0355029585798817	0	0	0	0	0	0	0	0	0	0
131	0.421052631578947	0.257309941520468	0.146198830409357	0.140350877192982	0.0350877192982456	0	0	0	0	0	0	0	0	0	0
132	0.419161676646707	0.25748502994012	0.155688622754491	0.131736526946108	0.0359281437125748	0	0	0	0	0	0	0	0	0	0
133	0.420118343195266	0.254437869822485	0.153846153846154	0.136094674556213	0.0355029585798817	0	0	0	0	0	0	0	0	0	0
134	0.42603550295858	0.254437869822485	0.14792899408284	0.136094674556213	0.0355029585798817	0	0	0	0	0	0	0	0	0	0
135	0.427710843373494	0.259036144578313	0.156626506024096	0.120481927710843	0.036144578313253	0	0	0	0	0	0	0	0	0	0
136	0.42603550295858	0.248520710059172	0.153846153846154	0.136094674556213	0.0355029585798817	0	0	0	0	0	0	0	0	0	0
137	0.428571428571429	0.255952380952381	0.148809523809524	0.130952380952381	0.0357142857142857	0	0	0	0	0	0	0	0	0	0
138	0.422619047619048	0.25	0.154761904761905	0.142857142857143	0.0297619047619048	0	0	0	0	0	0	0	0	0	0
139	0.416666666666667	0.255952380952381	0.154761904761905	0.136904761904762	0.0357142857142857	0	0	0	0	0	0	0	0	0	0
140	0.423529411764706	0.252941176470588	0.147058823529412	0.141176470588235	0.0352941176470588	0	0	0	0	0	0	0	0	0	0
141	0.433734939759036	0.259036144578313	0.150602409638554	0.126506024096386	0.0301204819277108	0	0	0	0	0	0	0	0	0	0
142	0.420118343195266	0.248520710059172	0.153846153846154	0.142011834319527	0.0355029585798817	0	0	0	0	0	0	0	0	0	0
143	0.423529411764706	0.252941176470588	0.152941176470588	0.135294117647059	0.0352941176470588	0	0	0	0	0	0	0	0	0	0
144	0.421052631578947	0.251461988304094	0.152046783625731	0.140350877192982	0.0350877192982456	0	0	0	0	0	0	0	0	0	0
145	0.421052631578947	0.251461988304094	0.152046783625731	0.140350877192982	0.0350877192982456	0	0	0	0	0	0	0	0	0	0
146	0.420118343195266	0.254437869822485	0.153846153846154	0.136094674556213	0.0355029585798817	0	0	0	0	0	0	0	0	0	0
147	0.421052631578947	0.251461988304094	0.152046783625731	0.140350877192982	0.0350877192982456	0	0	0	0	0	0	0	0	0	0
148	0.433734939759036	0.253012048192771	0.150602409638554	0.126506024096386	0.036144578313253	0	0	0	0	0	0	0	0	0	0
149	0.43030303030303	0.254545454545455	0.151515151515152	0.127272727272727	0.0363636363636364	0	0	0	0	0	0	0	0	0	0
150	0.423529411764706	0.252941176470588	0.152941176470588	0.135294117647059	0.0352941176470588	0	0	0	0	0	0	0	0	0	0
151	0.420118343195266	0.254437869822485	0.153846153846154	0.136094674556213	0.0355029585798817	0	0	0	0	0	0	0	0	0	0
152	0.431137724550898	0.251497005988024	0.149700598802395	0.131736526946108	0.0359281437125748	0	0	0	0	0	0	0	0	0	0
153	0.420118343195266	0.248520710059172	0.153846153846154	0.142011834319527	0.0355029585798817	0	0	0	0	0	0	0	0	0	0
154	0.420118343195266	0.248520710059172	0.153846153846154	0.142011834319527	0.0355029585798817	0	0	0	0	0	0	0	0	0	0
155	0.423529411764706	0.252941176470588	0.152941176470588	0.135294117647059	0.0352941176470588	0	0	0	0	0	0	0	0	0	0
156	0.417647058823529	0.252941176470588	0.152941176470588	0.141176470588235	0.0352941176470588	0	0	0	0	0	0	0	0	0	0
157	0.420118343195266	0.254437869822485	0.153846153846154	0.136094674556213	0.0355029585798817	0	0	0	0	0	0	0	0	0	0
158	0.42603550295858	0.254437869822485	0.153846153846154	0.130177514792899	0.0355029585798817	0	0	0	0	0	0	0	0	0	0
159	0.422619047619048	0.255952380952381	0.154761904761905	0.130952380952381	0.0357142857142857	0	0	0	0	0	0	0	0	0	0
160	0.42603550295858	0.254437869822485	0.153846153846154	0.130177514792899	0.0355029585798817	0	0	0	0	0	0	0	0	0	0
161	0.428571428571429	0.244047619047619	0.154761904761905	0.136904761904762	0.0357142857142857	0	0	0	0	0	0	0	0	0	0
162	0.421052631578947	0.251461988304094	0.152046783625731	0.140350877192982	0.0350877192982456	0	0	0	0	0	0	0	0	0	0
163	0.424242424242424	0.248484848484848	0.157575757575758	0.133333333333333	0.0363636363636364	0	0	0	0	0	0	0	0	0	0
164	0.428571428571429	0.25	0.154761904761905	0.136904761904762	0.0297619047619048	0	0	0	0	0	0	0	0	0	0
165	0.421686746987952	0.253012048192771	0.156626506024096	0.132530120481928	0.036144578313253	0	0	0	0	0	0	0	0	0	0
166	0.421052631578947	0.251461988304094	0.152046783625731	0.140350877192982	0.0350877192982456	0	0	0	0	0	0	0	0	0	0
167	0.416666666666667	0.25	0.154761904761905	0.142857142857143	0.0357142857142857	0	0	0	0	0	0	0	0	0	0
168	0.416666666666667	0.255952380952381	0.154761904761905	0.136904761904762	0.0357142857142857	0	0	0	0	0	0	0	0	0	0
169	0.422619047619048	0.25	0.154761904761905	0.136904761904762	0.0357142857142857	0	0	0	0	0	0	0	0	0	0
170	0.416666666666667	0.255952380952381	0.154761904761905	0.136904761904762	0.0357142857142857	0	0	0	0	0	0	0	0	0	0
171	0.428571428571429	0.25	0.148809523809524	0.136904761904762	0.0357142857142857	0	0	0	0	0	0	0	0	0	0
172	0.422619047619048	0.25	0.154761904761905	0.136904761904762	0.0357142857142857	0	0	0	0	0	0	0	0	0	0
173	0.417647058823529	0.252941176470588	0.152941176470588	0.141176470588235	0.0352941176470588	0	0	0	0	0	0	0	0	0	0
174	0.414201183431953	0.254437869822485	0.153846153846154	0.142011834319527	0.0355029585798817	0	0	0	0	0	0	0	0	0	0
175	0.421052631578947	0.251461988304094	0.157894736842105	0.134502923976608	0.0350877192982456	0	0	0	0	0	0	0	0	0	0
176	0.423529411764706	0.252941176470588	0.152941176470588	0.135294117647059	0.0352941176470588	0	0	0	0	0	0	0	0	0	0
177	0.417647058823529	0.252941176470588	0.152941176470588	0.141176470588235	0.0352941176470588	0	0	0	0	0	0	0	0	0	0
178	0.423529411764706	0.252941176470588	0.152941176470588	0.135294117647059	0.0352941176470588	0	0	0	0	0	0	0	0	0	0
179	0.419161676646707	0.25748502994012	0.143712574850299	0.143712574850299	0.0359281437125748	0	0	0	0	0	0	0	0	0	0
180	0.421052631578947	0.257309941520468	0.152046783625731	0.134502923976608	0.0350877192982456	0	0	0	0	0	0	0	0	0	0
181	0.420118343195266	0.254437869822485	0.153846153846154	0.136094674556213	0.0355029585798817	0	0	0	0	0	0	0	0	0	0
182	0.41566265060241	0.259036144578313	0.156626506024096	0.13855421686747	0.0301204819277108	0	0	0	0	0	0	0	0	0	0
183	0.421052631578947	0.251461988304094	0.152046783625731	0.140350877192982	0.0350877192982456	0	0	0	0	0	0	0	0	0	0
184	0.420118343195266	0.254437869822485	0.153846153846154	0.136094674556213	0.0355029585798817	0	0	0	0	0	0	0	0	0	0
185	0.422619047619048	0.255952380952381	0.148809523809524	0.142857142857143	0.0297619047619048	0	0	0	0	0	0	0	0	0	0
186	0.427710843373494	0.253012048192771	0.150602409638554	0.132530120481928	0.036144578313253	0	0	0	0	0	0	0	0	0	0
187	0.420118343195266	0.254437869822485	0.153846153846154	0.136094674556213	0.0355029585798817	0	0	0	0	0	0	0	0	0	0
188	0.417647058823529	0.252941176470588	0.152941176470588	0.141176470588235	0.0352941176470588	0	0	0	0	0	0	0	0	0	0
189	0.421052631578947	0.251461988304094	0.152046783625731	0.140350877192982	0.0350877192982456	0	0	0	0	0	0	0	0	0	0
190	0.417647058823529	0.247058823529412	0.158823529411765	0.141176470588235	0.0352941176470588	0	0	0	0	0	0	0	0	0	0
191	0.428571428571429	0.244047619047619	0.154761904761905	0.142857142857143	0.0297619047619048	0	0	0	0	0	0	0	0	0	0
192	0.428571428571429	0.25	0.154761904761905	0.130952380952381	0.0357142857142857	0	0	0	0	0	0	0	0	0	0
193	0.428571428571429	0.255952380952381	0.154761904761905	0.130952380952381	0.0297619047619048	0	0	0	0	0	0	0	0	0	0
194	0.423529411764706	0.252941176470588	0.152941176470588	0.135294117647059	0.0352941176470588	0	0	0	0	0	0	0	0	0	0
195	0.423529411764706	0.247058823529412	0.152941176470588	0.141176470588235	0.0352941176470588	0	0	0	0	0	0	0	0	0	0
196	0.422619047619048	0.25	0.154761904761905	0.136904761904762	0.0357142857142857	0	0	0	0	0	0	0	0	0	0
197	0.421052631578947	0.251461988304094	0.152046783625731	0.140350877192982	0.0350877192982456	0	0	0	0	0	0	0	0	0	0
198	0.421052631578947	0.251461988304094	0.152046783625731	0.140350877192982	0.0350877192982456	0	0	0	0	0	0	0	0	0	0
199	0.420118343195266	0.248520710059172	0.153846153846154	0.142011834319527	0.0355029585798817	0	0	0	0	0	0	0	0	0	0
200	0.428571428571429	0.255952380952381	0.148809523809524	0.136904761904762	0.0297619047619048	0	0	0	0	0	0	0	0	0	0
201	0.42603550295858	0.254437869822485	0.153846153846154	0.130177514792899	0.0355029585798817	0	0	0	0	0	0	0	0	0	0
202	0.423529411764706	0.252941176470588	0.152941176470588	0.135294117647059	0.0352941176470588	0	0	0	0	0	0	0	0	0	0
203	0.42603550295858	0.254437869822485	0.14792899408284	0.136094674556213	0.0355029585798817	0	0	0	0	0	0	0	0	0	0
204	0.420118343195266	0.254437869822485	0.14792899408284	0.142011834319527	0.0355029585798817	0	0	0	0	0	0	0	0	0	0
205	0.419161676646707	0.25748502994012	0.155688622754491	0.131736526946108	0.0359281437125748	0	0	0	0	0	0	0	0	0	0
206	0.416666666666667	0.25	0.154761904761905	0.142857142857143	0.0357142857142857	0	0	0	0	0	0	0	0	0	0
207	0.42603550295858	0.242603550295858	0.153846153846154	0.142011834319527	0.0355029585798817	0	0	0	0	0	0	0	0	0	0
208	0.43030303030303	0.248484848484848	0.157575757575758	0.133333333333333	0.0303030303030303	0	0	0	0	0	0	0	0	0	0
209	0.423529411764706	0.252941176470588	0.152941176470588	0.135294117647059	0.0352941176470588	0	0	0	0	0	0	0	0	0	0
210	0.414201183431953	0.254437869822485	0.153846153846154	0.142011834319527	0.0355029585798817	0	0	0	0	0	0	0	0	0	0
211	0.423529411764706	0.252941176470588	0.152941176470588	0.135294117647059	0.0352941176470588	0	0	0	0	0	0	0	0	0	0
212	0.423529411764706	0.252941176470588	0.147058823529412	0.141176470588235	0.0352941176470588	0	0	0	0	0	0	0	0	0	0
213	0.421052631578947	0.251461988304094	0.152046783625731	0.140350877192982	0.0350877192982456	0	0	0	0	0	0	0	0	0	0
214	0.425149700598802	0.251497005988024	0.149700598802395	0.137724550898204	0.0359281437125748	0	0	0	0	0	0	0	0	0	0
215	0.425149700598802	0.25748502994012	0.155688622754491	0.131736526946108	0.029940119760479	0	0	0	0	0	0	0	0	0	0
216	0.423529411764706	0.252941176470588	0.152941176470588	0.135294117647059	0.0352941176470588	0	0	0	0	0	0	0	0	0	0
217	0.420118343195266	0.254437869822485	0.14792899408284	0.142011834319527	0.0355029585798817	0	0	0	0	0	0	0	0	0	0
218	0.417647058823529	0.252941176470588	0.152941176470588	0.141176470588235	0.0352941176470588	0	0	0	0	0	0	0	0	0	0
219	0.420118343195266	0.254437869822485	0.14792899408284	0.142011834319527	0.0355029585798817	0	0	0	0	0	0	0	0	0	0
220	0.42603550295858	0.248520710059172	0.14792899408284	0.142011834319527	0.0355029585798817	0	0	0	0	0	0	0	0	0	0
221	0.423529411764706	0.252941176470588	0.152941176470588	0.135294117647059	0.0352941176470588	0	0	0	0	0	0	0	0	0	0
222	0.423529411764706	0.252941176470588	0.152941176470588	0.135294117647059	0.0352941176470588	0	0	0	0	0	0	0	0	0	0
223	0.422619047619048	0.25	0.148809523809524	0.142857142857143	0.0357142857142857	0	0	0	0	0	0	0	0	0	0
224	0.421052631578947	0.257309941520468	0.152046783625731	0.134502923976608	0.0350877192982456	0	0	0	0	0	0	0	0	0	0
225	0.425149700598802	0.25748502994012	0.155688622754491	0.125748502994012	0.0359281437125748	0	0	0	0	0	0	0	0	0	0
226	0.421052631578947	0.251461988304094	0.152046783625731	0.140350877192982	0.0350877192982456	0	0	0	0	0	0	0	0	0	0
227	0.422619047619048	0.255952380952381	0.148809523809524	0.136904761904762	0.0357142857142857	0	0	0	0	0	0	0	0	0	0
228	0.425149700598802	0.251497005988024	0.155688622754491	0.131736526946108	0.0359281437125748	0	0	0	0	0	0	0	0	0	0
229	0.413173652694611	0.25748502994012	0.155688622754491	0.143712574850299	0.029940119760479	0	0	0	0	0	0	0	0	0	0
230	0.423529411764706	0.252941176470588	0.147058823529412	0.141176470588235	0.0352941176470588	0	0	0	0	0	0	0	0	0	0
231	0.420118343195266	0.254437869822485	0.153846153846154	0.136094674556213	0.0355029585798817	0	0	0	0	0	0	0	0	0	0
232	0.431137724550898	0.245508982035928	0.155688622754491	0.131736526946108	0.0359281437125748	0	0	0	0	0	0	0	0	0	0
233	0.417647058823529	0.252941176470588	0.152941176470588	0.141176470588235	0.0352941176470588	0	0	0	0	0	0	0	0	0	0
234	0.414201183431953	0.254437869822485	0.153846153846154	0.142011834319527	0.0355029585798817	0	0	0	0	0	0	0	0	0	0
235	0.420118343195266	0.254437869822485	0.153846153846154	0.136094674556213	0.0355029585798817	0	0	0	0	0	0	0	0	0	0
236	0.42603550295858	0.254437869822485	0.153846153846154	0.136094674556213	0.029585798816568	0	0	0	0	0	0	0	0	0	0
237	0.42603550295858	0.248520710059172	0.14792899408284	0.142011834319527	0.0355029585798817	0	0	0	0	0	0	0	0	0	0
238	0.427710843373494	0.246987951807229	0.156626506024096	0.132530120481928	0.036144578313253	0	0	0	0	0	0	0	0	0	0
239	0.425149700598802	0.251497005988024	0.155688622754491	0.131736526946108	0.0359281437125748	0	0	0	0	0	0	0	0	0	0
240	0.428571428571429	0.25	0.142857142857143	0.142857142857143	0.0357142857142857	0	0	0	0	0	0	0	0	0	0
241	0.425149700598802	0.25748502994012	0.155688622754491	0.131736526946108	0.029940119760479	0	0	0	0	0	0	0	0	0	0
242	0.421686746987952	0.259036144578313	0.150602409638554	0.132530120481928	0.036144578313253	0	0	0	0	0	0	0	0	0	0
243	0.420118343195266	0.254437869822485	0.153846153846154	0.136094674556213	0.0355029585798817	0	0	0	0	0	0	0	0	0	0
244	0.428571428571429	0.25	0.154761904761905	0.130952380952381	0.0357142857142857	0	0	0	0	0	0	0	0	0	0
245	0.427710843373494	0.253012048192771	0.156626506024096	0.132530120481928	0.0301204819277108	0	0	0	0	0	0	0	0	0	0
246	0.417647058823529	0.252941176470588	0.152941176470588	0.141176470588235	0.0352941176470588	0	0	0	0	0	0	0	0	0	0
247	0.422619047619048	0.255952380952381	0.148809523809524	0.136904761904762	0.0357142857142857	0	0	0	0	0	0	0	0	0	0
248	0.42603550295858	0.248520710059172	0.153846153846154	0.136094674556213	0.0355029585798817	0	0	0	0	0	0	0	0	0	0
249	0.419161676646707	0.251497005988024	0.155688622754491	0.137724550898204	0.0359281437125748	0	0	0	0	0	0	0	0	0	0
250	0.421052631578947	0.251461988304094	0.152046783625731	0.140350877192982	0.0350877192982456	0	0	0	0	0	0	0	0	0	0
251	0.428571428571429	0.255952380952381	0.154761904761905	0.125	0.0357142857142857	0	0	0	0	0	0	0	0	0	0
252	0.422619047619048	0.255952380952381	0.148809523809524	0.136904761904762	0.0357142857142857	0	0	0	0	0	0	0	0	0	0
253	0.420118343195266	0.254437869822485	0.153846153846154	0.136094674556213	0.0355029585798817	0	0	0	0	0	0	0	0	0	0
254	0.410714285714286	0.255952380952381	0.154761904761905	0.142857142857143	0.0357142857142857	0	0	0	0	0	0	0	0	0	0
255	0.416184971098266	0.248554913294798	0.161849710982659	0.138728323699422	0.0346820809248555	0	0	0	0	0	0	0	0	0	0
256	0.428571428571429	0.25	0.148809523809524	0.136904761904762	0.0357142857142857	0	0	0	0	0	0	0	0	0	0
257	0.42603550295858	0.254437869822485	0.153846153846154	0.130177514792899	0.0355029585798817	0	0	0	0	0	0	0	0	0	0
258	0.420118343195266	0.254437869822485	0.153846153846154	0.136094674556213	0.0355029585798817	0	0	0	0	0	0	0	0	0	0
259	0.42603550295858	0.254437869822485	0.153846153846154	0.130177514792899	0.0355029585798817	0	0	0	0	0	0	0	0	0	0
260	0.418604651162791	0.25	0.156976744186047	0.13953488372093	0.0348837209302326	0	0	0	0	0	0	0	0	0	0
261	0.422619047619048	0.25	0.154761904761905	0.136904761904762	0.0357142857142857	0	0	0	0	0	0	0	0	0	0
262	0.420118343195266	0.254437869822485	0.153846153846154	0.136094674556213	0.0355029585798817	0	0	0	0	0	0	0	0	0	0
263	0.416666666666667	0.25	0.154761904761905	0.142857142857143	0.0357142857142857	0	0	0	0	0	0	0	0	0	0
264	0.419161676646707	0.25748502994012	0.155688622754491	0.131736526946108	0.0359281437125748	0	0	0	0	0	0	0	0	0	0
265	0.422619047619048	0.25	0.154761904761905	0.136904761904762	0.0357142857142857	0	0	0	0	0	0	0	0	0	0
266	0.414201183431953	0.254437869822485	0.153846153846154	0.142011834319527	0.0355029585798817	0	0	0	0	0	0	0	0	0	0
267	0.414201183431953	0.254437869822485	0.153846153846154	0.142011834319527	0.0355029585798817	0	0	0	0	0	0	0	0	0	0
268	0.414201183431953	0.254437869822485	0.153846153846154	0.142011834319527	0.0355029585798817	0	0	0	0	0	0	0	0	0	0
269	0.417647058823529	0.252941176470588	0.152941176470588	0.141176470588235	0.0352941176470588	0	0	0	0	0	0	0	0	0	0
270	0.420118343195266	0.254437869822485	0.153846153846154	0.136094674556213	0.0355029585798817	0	0	0	0	0	0	0	0	0	0
271	0.42603550295858	0.254437869822485	0.14792899408284	0.136094674556213	0.0355029585798817	0	0	0	0	0	0	0	0	0	0
272	0.42603550295858	0.248520710059172	0.153846153846154	0.136094674556213	0.0355029585798817	0	0	0	0	0	0	0	0	0	0
273	0.417647058823529	0.252941176470588	0.152941176470588	0.141176470588235	0.0352941176470588	0	0	0	0	0	0	0	0	0	0
274	0.42603550295858	0.254437869822485	0.14792899408284	0.136094674556213	0.0355029585798817	0	0	0	0	0	0	0	0	0	0
275	0.42603550295858	0.254437869822485	0.14792899408284	0.136094674556213	0.0355029585798817	0	0	0	0	0	0	0	0	0	0
276	0.422619047619048	0.255952380952381	0.154761904761905	0.130952380952381	0.0357142857142857	0	0	0	0	0	0	0	0	0	0
277	0.420118343195266	0.254437869822485	0.153846153846154	0.136094674556213	0.0355029585798817	0	0	0	0	0	0	0	0	0	0
278	0.417647058823529	0.252941176470588	0.152941176470588	0.141176470588235	0.0352941176470588	0	0	0	0	0	0	0	0	0	0
279	0.42603550295858	0.254437869822485	0.153846153846154	0.136094674556213	0.029585798816568	0	0	0	0	0	0	0	0	0	0
280	0.420118343195266	0.254437869822485	0.153846153846154	0.136094674556213	0.0355029585798817	0	0	0	0	0	0	0	0	0	0
281	0.431137724550898	0.25748502994012	0.149700598802395	0.131736526946108	0.029940119760479	0	0	0	0	0	0	0	0	0	0
282	0.428571428571429	0.255952380952381	0.154761904761905	0.125	0.0357142857142857	0	0	0	0	0	0	0	0	0	0
283	0.420118343195266	0.248520710059172	0.153846153846154	0.142011834319527	0.0355029585798817	0	0	0	0	0	0	0	0	0	0
284	0.428571428571429	0.255952380952381	0.148809523809524	0.130952380952381	0.0357142857142857	0	0	0	0	0	0	0	0	0	0
285	0.423529411764706	0.252941176470588	0.152941176470588	0.135294117647059	0.0352941176470588	0	0	0	0	0	0	0	0	0	0
286	0.420118343195266	0.254437869822485	0.14792899408284	0.142011834319527	0.0355029585798817	0	0	0	0	0	0	0	0	0	0
287	0.431137724550898	0.251497005988024	0.155688622754491	0.131736526946108	0.029940119760479	0	0	0	0	0	0	0	0	0	0
288	0.426829268292683	0.25609756097561	0.158536585365854	0.121951219512195	0.0365853658536585	0	0	0	0	0	0	0	0	0	0
289	0.421052631578947	0.251461988304094	0.152046783625731	0.140350877192982	0.0350877192982456	0	0	0	0	0	0	0	0	0	0
290	0.42603550295858	0.254437869822485	0.153846153846154	0.130177514792899	0.0355029585798817	0	0	0	0	0	0	0	0	0	0
291	0.425149700598802	0.25748502994012	0.155688622754491	0.125748502994012	0.0359281437125748	0	0	0	0	0	0	0	0	0	0
292	0.420118343195266	0.254437869822485	0.153846153846154	0.142011834319527	0.029585798816568	0	0	0	0	0	0	0	0	0	0
293	0.421052631578947	0.251461988304094	0.152046783625731	0.140350877192982	0.0350877192982456	0	0	0	0	0	0	0	0	0	0
294	0.417647058823529	0.252941176470588	0.152941176470588	0.141176470588235	0.0352941176470588	0	0	0	0	0	0	0	0	0	0
295	0.421052631578947	0.251461988304094	0.152046783625731	0.140350877192982	0.0350877192982456	0	0	0	0	0	0	0	0	0	0
296	0.420118343195266	0.254437869822485	0.153846153846154	0.136094674556213	0.0355029585798817	0	0	0	0	0	0	0	0	0	0
297	0.428571428571429	0.255952380952381	0.148809523809524	0.130952380952381	0.0357142857142857	0	0	0	0	0	0	0	0	0	0
298	0.423529411764706	0.252941176470588	0.152941176470588	0.135294117647059	0.0352941176470588	0	0	0	0	0	0	0	0	0	0
299	0.415204678362573	0.251461988304094	0.157894736842105	0.140350877192982	0.0350877192982456	0	0	0	0	0	0	0	0	0	0
300	0.417647058823529	0.252941176470588	0.152941176470588	0.141176470588235	0.0352941176470588	0	0	0	0	0	0	0	0	0	0
301	0.418181818181818	0.260606060606061	0.157575757575758	0.127272727272727	0.0363636363636364	0	0	0	0	0	0	0	0	0	0
302	0.420118343195266	0.254437869822485	0.153846153846154	0.136094674556213	0.0355029585798817	0	0	0	0	0	0	0	0	0	0
303	0.423529411764706	0.252941176470588	0.152941176470588	0.135294117647059	0.0352941176470588	0	0	0	0	0	0	0	0	0	0
304	0.420118343195266	0.248520710059172	0.153846153846154	0.142011834319527	0.0355029585798817	0	0	0	0	0	0	0	0	0	0
305	0.417647058823529	0.252941176470588	0.152941176470588	0.141176470588235	0.0352941176470588	0	0	0	0	0	0	0	0	0	0
306	0.416666666666667	0.255952380952381	0.154761904761905	0.136904761904762	0.0357142857142857	0	0	0	0	0	0	0	0	0	0
307	0.428571428571429	0.25	0.154761904761905	0.130952380952381	0.0357142857142857	0	0	0	0	0	0	0	0	0	0
308	0.423529411764706	0.252941176470588	0.152941176470588	0.135294117647059	0.0352941176470588	0	0	0	0	0	0	0	0	0	0
309	0.422619047619048	0.255952380952381	0.154761904761905	0.130952380952381	0.0357142857142857	0	0	0	0	0	0	0	0	0	0
310	0.423529411764706	0.252941176470588	0.152941176470588	0.135294117647059	0.0352941176470588	0	0	0	0	0	0	0	0	0	0
311	0.42603550295858	0.248520710059172	0.153846153846154	0.136094674556213	0.0355029585798817	0	0	0	0	0	0	0	0	0	0
312	0.433734939759036	0.240963855421687	0.150602409638554	0.144578313253012	0.0301204819277108	0	0	0	0	0	0	0	0	0	0
313	0.422619047619048	0.25	0.154761904761905	0.136904761904762	0.0357142857142857	0	0	0	0	0	0	0	0	0	0
314	0.422619047619048	0.255952380952381	0.154761904761905	0.130952380952381	0.0357142857142857	0	0	0	0	0	0	0	0	0	0
315	0.418181818181818	0.254545454545455	0.157575757575758	0.139393939393939	0.0303030303030303	0	0	0	0	0	0	0	0	0	0
316	0.425149700598802	0.25748502994012	0.149700598802395	0.131736526946108	0.0359281437125748	0	0	0	0	0	0	0	0	0	0
317	0.428571428571429	0.244047619047619	0.154761904761905	0.136904761904762	0.0357142857142857	0	0	0	0	0	0	0	0	0	0
318	0.423529411764706	0.252941176470588	0.152941176470588	0.135294117647059	0.0352941176470588	0	0	0	0	0	0	0	0	0	0
319	0.42603550295858	0.254437869822485	0.14792899408284	0.136094674556213	0.0355029585798817	0	0	0	0	0	0	0	0	0	0
320	0.417647058823529	0.252941176470588	0.152941176470588	0.141176470588235	0.0352941176470588	0	0	0	0	0	0	0	0	0	0
321	0.419161676646707	0.25748502994012	0.155688622754491	0.131736526946108	0.0359281437125748	0	0	0	0	0	0	0	0	0	0
322	0.419161676646707	0.25748502994012	0.155688622754491	0.131736526946108	0.0359281437125748	0	0	0	0	0	0	0	0	0	0
323	0.420118343195266	0.254437869822485	0.153846153846154	0.136094674556213	0.0355029585798817	0	0	0	0	0	0	0	0	0	0
324	0.420118343195266	0.254437869822485	0.14792899408284	0.142011834319527	0.0355029585798817	0	0	0	0	0	0	0	0	0	0
325	0.423529411764706	0.252941176470588	0.152941176470588	0.135294117647059	0.0352941176470588	0	0	0	0	0	0	0	0	0	0
326	0.420118343195266	0.254437869822485	0.153846153846154	0.136094674556213	0.0355029585798817	0	0	0	0	0	0	0	0	0	0
327	0.42603550295858	0.254437869822485	0.153846153846154	0.130177514792899	0.0355029585798817	0	0	0	0	0	0	0	0	0	0
328	0.422619047619048	0.25	0.154761904761905	0.136904761904762	0.0357142857142857	0	0	0	0	0	0	0	0	0	0
329	0.427710843373494	0.253012048192771	0.156626506024096	0.126506024096386	0.036144578313253	0	0	0	0	0	0	0	0	0	0
330	0.42603550295858	0.254437869822485	0.153846153846154	0.136094674556213	0.029585798816568	0	0	0	0	0	0	0	0	0	0
331	0.423529411764706	0.252941176470588	0.147058823529412	0.141176470588235	0.0352941176470588	0	0	0	0	0	0	0	0	0	0
332	0.42603550295858	0.254437869822485	0.153846153846154	0.130177514792899	0.0355029585798817	0	0	0	0	0	0	0	0	0	0
333	0.419161676646707	0.25748502994012	0.155688622754491	0.131736526946108	0.0359281437125748	0	0	0	0	0	0	0	0	0	0
334	0.425149700598802	0.251497005988024	0.155688622754491	0.131736526946108	0.0359281437125748	0	0	0	0	0	0	0	0	0	0
335	0.425149700598802	0.25748502994012	0.149700598802395	0.131736526946108	0.0359281437125748	0	0	0	0	0	0	0	0	0	0
336	0.422619047619048	0.25	0.154761904761905	0.136904761904762	0.0357142857142857	0	0	0	0	0	0	0	0	0	0
337	0.416666666666667	0.255952380952381	0.154761904761905	0.136904761904762	0.0357142857142857	0	0	0	0	0	0	0	0	0	0
338	0.421686746987952	0.259036144578313	0.150602409638554	0.132530120481928	0.036144578313253	0	0	0	0	0	0	0	0	0	0
339	0.419161676646707	0.251497005988024	0.155688622754491	0.137724550898204	0.0359281437125748	0	0	0	0	0	0	0	0	0	0
340	0.431137724550898	0.251497005988024	0.155688622754491	0.125748502994012	0.0359281437125748	0	0	0	0	0	0	0	0	0	0
341	0.42603550295858	0.254437869822485	0.153846153846154	0.130177514792899	0.0355029585798817	0	0	0	0	0	0	0	0	0	0
342	0.428571428571429	0.255952380952381	0.148809523809524	0.130952380952381	0.0357142857142857	0	0	0	0	0	0	0	0	0	0
343	0.421052631578947	0.251461988304094	0.152046783625731	0.140350877192982	0.0350877192982456	0	0	0	0	0	0	0	0	0	0
344	0.42603550295858	0.248520710059172	0.153846153846154	0.136094674556213	0.0355029585798817	0	0	0	0	0	0	0	0	0	0
345	0.414201183431953	0.254437869822485	0.153846153846154	0.142011834319527	0.0355029585798817	0	0	0	0	0	0	0	0	0	0
346	0.421052631578947	0.251461988304094	0.152046783625731	0.140350877192982	0.0350877192982456	0	0	0	0	0	0	0	0	0	0
347	0.419161676646707	0.245508982035928	0.155688622754491	0.143712574850299	0.0359281437125748	0	0	0	0	0	0	0	0	0	0
348	0.423529411764706	0.252941176470588	0.152941176470588	0.135294117647059	0.0352941176470588	0	0	0	0	0	0	0	0	0	0
349	0.428571428571429	0.25	0.154761904761905	0.130952380952381	0.0357142857142857	0	0	0	0	0	0	0	0	0	0
350	0.423529411764706	0.252941176470588	0.152941176470588	0.135294117647059	0.0352941176470588	0	0	0	0	0	0	0	0	0	0
351	0.42603550295858	0.248520710059172	0.153846153846154	0.136094674556213	0.0355029585798817	0	0	0	0	0	0	0	0	0	0
352	0.42603550295858	0.254437869822485	0.14792899408284	0.136094674556213	0.0355029585798817	0	0	0	0	0	0	0	0	0	0
353	0.416666666666667	0.255952380952381	0.154761904761905	0.136904761904762	0.0357142857142857	0	0	0	0	0	0	0	0	0	0
354	0.42603550295858	0.254437869822485	0.159763313609467	0.124260355029586	0.0355029585798817	0	0	0	0	0	0	0	0	0	0
355	0.416666666666667	0.255952380952381	0.154761904761905	0.136904761904762	0.0357142857142857	0	0	0	0	0	0	0	0	0	0
356	0.426900584795322	0.251461988304094	0.146198830409357	0.140350877192982	0.0350877192982456	0	0	0	0	0	0	0	0	0	0
357	0.420118343195266	0.254437869822485	0.153846153846154	0.136094674556213	0.0355029585798817	0	0	0	0	0	0	0	0	0	0
358	0.416666666666667	0.255952380952381	0.154761904761905	0.136904761904762	0.0357142857142857	0	0	0	0	0	0	0	0	0	0
359	0.423529411764706	0.252941176470588	0.152941176470588	0.135294117647059	0.0352941176470588	0	0	0	0	0	0	0	0	0	0
360	0.421686746987952	0.259036144578313	0.156626506024096	0.126506024096386	0.036144578313253	0	0	0	0	0	0	0	0	0	0
361	0.422619047619048	0.255952380952381	0.148809523809524	0.136904761904762	0.0357142857142857	0	0	0	0	0	0	0	0	0	0
362	0.417647058823529	0.252941176470588	0.152941176470588	0.141176470588235	0.0352941176470588	0	0	0	0	0	0	0	0	0	0
363	0.42603550295858	0.254437869822485	0.153846153846154	0.130177514792899	0.0355029585798817	0	0	0	0	0	0	0	0	0	0
364	0.422619047619048	0.255952380952381	0.154761904761905	0.130952380952381	0.0357142857142857	0	0	0	0	0	0	0	0	0	0
365	0.425149700598802	0.251497005988024	0.155688622754491	0.131736526946108	0.0359281437125748	0	0	0	0	0	0	0	0	0	0
366	0.42603550295858	0.254437869822485	0.153846153846154	0.130177514792899	0.0355029585798817	0	0	0	0	0	0	0	0	0	0
367	0.417647058823529	0.252941176470588	0.152941176470588	0.141176470588235	0.0352941176470588	0	0	0	0	0	0	0	0	0	0
368	0.420118343195266	0.254437869822485	0.153846153846154	0.136094674556213	0.0355029585798817	0	0	0	0	0	0	0	0	0	0
369	0.422619047619048	0.255952380952381	0.154761904761905	0.130952380952381	0.0357142857142857	0	0	0	0	0	0	0	0	0	0
370	0.417647058823529	0.252941176470588	0.152941176470588	0.141176470588235	0.0352941176470588	0	0	0	0	0	0	0	0	0	0
371	0.421052631578947	0.251461988304094	0.152046783625731	0.140350877192982	0.0350877192982456	0	0	0	0	0	0	0	0	0	0
372	0.423529411764706	0.252941176470588	0.152941176470588	0.135294117647059	0.0352941176470588	0	0	0	0	0	0	0	0	0	0
373	0.416666666666667	0.255952380952381	0.154761904761905	0.136904761904762	0.0357142857142857	0	0	0	0	0	0	0	0	0	0
374	0.423529411764706	0.252941176470588	0.152941176470588	0.135294117647059	0.0352941176470588	0	0	0	0	0	0	0	0	0	0
375	0.428571428571429	0.255952380952381	0.148809523809524	0.130952380952381	0.0357142857142857	0	0	0	0	0	0	0	0	0	0
376	0.423529411764706	0.252941176470588	0.152941176470588	0.135294117647059	0.0352941176470588	0	0	0	0	0	0	0	0	0	0
377	0.421686746987952	0.253012048192771	0.150602409638554	0.13855421686747	0.036144578313253	0	0	0	0	0	0	0	0	0	0
378	0.422619047619048	0.255952380952381	0.154761904761905	0.136904761904762	0.0297619047619048	0	0	0	0	0	0	0	0	0	0
379	0.417647058823529	0.252941176470588	0.152941176470588	0.141176470588235	0.0352941176470588	0	0	0	0	0	0	0	0	0	0
380	0.42603550295858	0.248520710059172	0.14792899408284	0.142011834319527	0.0355029585798817	0	0	0	0	0	0	0	0	0	0
381	0.423529411764706	0.252941176470588	0.152941176470588	0.135294117647059	0.0352941176470588	0	0	0	0	0	0	0	0	0	0
382	0.42603550295858	0.248520710059172	0.153846153846154	0.136094674556213	0.0355029585798817	0	0	0	0	0	0	0	0	0	0
383	0.413173652694611	0.251497005988024	0.155688622754491	0.143712574850299	0.0359281437125748	0	0	0	0	0	0	0	0	0	0
384	0.414201183431953	0.254437869822485	0.153846153846154	0.142011834319527	0.0355029585798817	0	0	0	0	0	0	0	0	0	0
385	0.421052631578947	0.251461988304094	0.152046783625731	0.140350877192982	0.0350877192982456	0	0	0	0	0	0	0	0	0	0
386	0.423529411764706	0.252941176470588	0.147058823529412	0.141176470588235	0.0352941176470588	0	0	0	0	0	0	0	0	0	0
387	0.423529411764706	0.252941176470588	0.152941176470588	0.135294117647059	0.0352941176470588	0	0	0	0	0	0	0	0	0	0
388	0.416666666666667	0.255952380952381	0.154761904761905	0.136904761904762	0.0357142857142857	0	0	0	0	0	0	0	0	0	0
389	0.42603550295858	0.254437869822485	0.153846153846154	0.130177514792899	0.0355029585798817	0	0	0	0	0	0	0	0	0	0
390	0.431137724550898	0.245508982035928	0.155688622754491	0.131736526946108	0.0359281437125748	0	0	0	0	0	0	0	0	0	0
391	0.420118343195266	0.248520710059172	0.153846153846154	0.142011834319527	0.0355029585798817	0	0	0	0	0	0	0	0	0	0
392	0.423529411764706	0.252941176470588	0.152941176470588	0.135294117647059	0.0352941176470588	0	0	0	0	0	0	0	0	0	0
393	0.428571428571429	0.25	0.154761904761905	0.130952380952381	0.0357142857142857	0	0	0	0	0	0	0	0	0	0
394	0.42603550295858	0.254437869822485	0.153846153846154	0.130177514792899	0.0355029585798817	0	0	0	0	0	0	0	0	0	0
395	0.420118343195266	0.254437869822485	0.153846153846154	0.136094674556213	0.0355029585798817	0	0	0	0	0	0	0	0	0	0
396	0.423529411764706	0.252941176470588	0.152941176470588	0.135294117647059	0.0352941176470588	0	0	0	0	0	0	0	0	0	0
397	0.417647058823529	0.252941176470588	0.152941176470588	0.141176470588235	0.0352941176470588	0	0	0	0	0	0	0	0	0	0
398	0.420118343195266	0.254437869822485	0.159763313609467	0.130177514792899	0.0355029585798817	0	0	0	0	0	0	0	0	0	0
399	0.421052631578947	0.257309941520468	0.152046783625731	0.134502923976608	0.0350877192982456	0	0	0	0	0	0	0	0	0	0
400	0.423529411764706	0.252941176470588	0.152941176470588	0.135294117647059	0.0352941176470588	0	0	0	0	0	0	0	0	0	0
401	0.416666666666667	0.255952380952381	0.154761904761905	0.136904761904762	0.0357142857142857	0	0	0	0	0	0	0	0	0	0
402	0.42603550295858	0.254437869822485	0.14792899408284	0.136094674556213	0.0355029585798817	0	0	0	0	0	0	0	0	0	0
403	0.421052631578947	0.251461988304094	0.152046783625731	0.140350877192982	0.0350877192982456	0	0	0	0	0	0	0	0	0	0
404	0.423529411764706	0.252941176470588	0.152941176470588	0.135294117647059	0.0352941176470588	0	0	0	0	0	0	0	0	0	0
405	0.425149700598802	0.251497005988024	0.149700598802395	0.143712574850299	0.029940119760479	0	0	0	0	0	0	0	0	0	0
406	0.428571428571429	0.244047619047619	0.154761904761905	0.136904761904762	0.0357142857142857	0	0	0	0	0	0	0	0	0	0
407	0.42603550295858	0.248520710059172	0.14792899408284	0.142011834319527	0.0355029585798817	0	0	0	0	0	0	0	0	0	0
408	0.423529411764706	0.252941176470588	0.152941176470588	0.135294117647059	0.0352941176470588	0	0	0	0	0	0	0	0	0	0
409	0.423529411764706	0.252941176470588	0.152941176470588	0.135294117647059	0.0352941176470588	0	0	0	0	0	0	0	0	0	0
410	0.423529411764706	0.252941176470588	0.152941176470588	0.135294117647059	0.0352941176470588	0	0	0	0	0	0	0	0	0	0
411	0.422619047619048	0.25	0.154761904761905	0.136904761904762	0.0357142857142857	0	0	0	0	0	0	0	0	0	0
412	0.417647058823529	0.252941176470588	0.152941176470588	0.141176470588235	0.0352941176470588	0	0	0	0	0	0	0	0	0	0
413	0.42603550295858	0.254437869822485	0.14792899408284	0.136094674556213	0.0355029585798817	0	0	0	0	0	0	0	0	0	0
414	0.420118343195266	0.254437869822485	0.153846153846154	0.136094674556213	0.0355029585798817	0	0	0	0	0	0	0	0	0	0
415	0.428571428571429	0.244047619047619	0.154761904761905	0.136904761904762	0.0357142857142857	0	0	0	0	0	0	0	0	0	0
416	0.416666666666667	0.255952380952381	0.154761904761905	0.136904761904762	0.0357142857142857	0	0	0	0	0	0	0	0	0	0
417	0.420118343195266	0.254437869822485	0.153846153846154	0.136094674556213	0.0355029585798817	0	0	0	0	0	0	0	0	0	0
418	0.423529411764706	0.252941176470588	0.152941176470588	0.135294117647059	0.0352941176470588	0	0	0	0	0	0	0	0	0	0
419	0.428571428571429	0.25	0.154761904761905	0.130952380952381	0.0357142857142857	0	0	0	0	0	0	0	0	0	0
420	0.421052631578947	0.251461988304094	0.152046783625731	0.140350877192982	0.0350877192982456	0	0	0	0	0	0	0	0	0	0
421	0.417647058823529	0.252941176470588	0.152941176470588	0.141176470588235	0.0352941176470588	0	0	0	0	0	0	0	0	0	0
422	0.42603550295858	0.254437869822485	0.153846153846154	0.130177514792899	0.0355029585798817	0	0	0	0	0	0	0	0	0	0
423	0.423529411764706	0.247058823529412	0.152941176470588	0.141176470588235	0.0352941176470588	0	0	0	0	0	0	0	0	0	0
424	0.419161676646707	0.251497005988024	0.155688622754491	0.137724550898204	0.0359281437125748	0	0	0	0	0	0	0	0	0	0
425	0.41566265060241	0.259036144578313	0.156626506024096	0.132530120481928	0.036144578313253	0	0	0	0	0	0	0	0	0	0
426	0.423529411764706	0.247058823529412	0.152941176470588	0.141176470588235	0.0352941176470588	0	0	0	0	0	0	0	0	0	0
427	0.42603550295858	0.254437869822485	0.153846153846154	0.130177514792899	0.0355029585798817	0	0	0	0	0	0	0	0	0	0
428	0.423529411764706	0.247058823529412	0.152941176470588	0.141176470588235	0.0352941176470588	0	0	0	0	0	0	0	0	0	0
429	0.425149700598802	0.25748502994012	0.149700598802395	0.131736526946108	0.0359281437125748	0	0	0	0	0	0	0	0	0	0
430	0.423529411764706	0.252941176470588	0.152941176470588	0.135294117647059	0.0352941176470588	0	0	0	0	0	0	0	0	0	0
431	0.428571428571429	0.255952380952381	0.154761904761905	0.130952380952381	0.0297619047619048	0	0	0	0	0	0	0	0	0	0
432	0.419161676646707	0.25748502994012	0.155688622754491	0.131736526946108	0.0359281437125748	0	0	0	0	0	0	0	0	0	0
433	0.420118343195266	0.254437869822485	0.153846153846154	0.136094674556213	0.0355029585798817	0	0	0	0	0	0	0	0	0	0
434	0.420118343195266	0.248520710059172	0.153846153846154	0.142011834319527	0.0355029585798817	0	0	0	0	0	0	0	0	0	0
435	0.420118343195266	0.254437869822485	0.14792899408284	0.142011834319527	0.0355029585798817	0	0	0	0	0	0	0	0	0	0
436	0.420118343195266	0.254437869822485	0.153846153846154	0.136094674556213	0.0355029585798817	0	0	0	0	0	0	0	0	0	0
437	0.422619047619048	0.255952380952381	0.154761904761905	0.130952380952381	0.0357142857142857	0	0	0	0	0	0	0	0	0	0
438	0.423529411764706	0.252941176470588	0.152941176470588	0.135294117647059	0.0352941176470588	0	0	0	0	0	0	0	0	0	0
439	0.422619047619048	0.25	0.154761904761905	0.136904761904762	0.0357142857142857	0	0	0	0	0	0	0	0	0	0
440	0.410714285714286	0.255952380952381	0.154761904761905	0.142857142857143	0.0357142857142857	0	0	0	0	0	0	0	0	0	0
441	0.410714285714286	0.255952380952381	0.154761904761905	0.142857142857143	0.0357142857142857	0	0	0	0	0	0	0	0	0	0
442	0.420118343195266	0.260355029585799	0.153846153846154	0.130177514792899	0.0355029585798817	0	0	0	0	0	0	0	0	0	0
443	0.42603550295858	0.254437869822485	0.153846153846154	0.130177514792899	0.0355029585798817	0	0	0	0	0	0	0	0	0	0
444	0.423529411764706	0.252941176470588	0.152941176470588	0.135294117647059	0.0352941176470588	0	0	0	0	0	0	0	0	0	0
445	0.421686746987952	0.259036144578313	0.156626506024096	0.126506024096386	0.036144578313253	0	0	0	0	0	0	0	0	0	0
446	0.422619047619048	0.255952380952381	0.154761904761905	0.130952380952381	0.0357142857142857	0	0	0	0	0	0	0	0	0	0
447	0.423529411764706	0.252941176470588	0.152941176470588	0.135294117647059	0.0352941176470588	0	0	0	0	0	0	0	0	0	0
448	0.423529411764706	0.252941176470588	0.152941176470588	0.135294117647059	0.0352941176470588	0	0	0	0	0	0	0	0	0	0
449	0.416666666666667	0.255952380952381	0.154761904761905	0.136904761904762	0.0357142857142857	0	0	0	0	0	0	0	0	0	0
450	0.419161676646707	0.25748502994012	0.155688622754491	0.131736526946108	0.0359281437125748	0	0	0	0	0	0	0	0	0	0
451	0.420118343195266	0.248520710059172	0.153846153846154	0.142011834319527	0.0355029585798817	0	0	0	0	0	0	0	0	0	0
452	0.42603550295858	0.248520710059172	0.153846153846154	0.136094674556213	0.0355029585798817	0	0	0	0	0	0	0	0	0	0
453	0.428571428571429	0.255952380952381	0.148809523809524	0.130952380952381	0.0357142857142857	0	0	0	0	0	0	0	0	0	0
454	0.423529411764706	0.252941176470588	0.152941176470588	0.135294117647059	0.0352941176470588	0	0	0	0	0	0	0	0	0	0
455	0.43452380952381	0.244047619047619	0.148809523809524	0.142857142857143	0.0297619047619048	0	0	0	0	0	0	0	0	0	0
456	0.41566265060241	0.259036144578313	0.156626506024096	0.132530120481928	0.036144578313253	0	0	0	0	0	0	0	0	0	0
457	0.423529411764706	0.252941176470588	0.152941176470588	0.135294117647059	0.0352941176470588	0	0	0	0	0	0	0	0	0	0
458	0.423529411764706	0.252941176470588	0.152941176470588	0.135294117647059	0.0352941176470588	0	0	0	0	0	0	0	0	0	0
459	0.422619047619048	0.255952380952381	0.154761904761905	0.136904761904762	0.0297619047619048	0	0	0	0	0	0	0	0	0	0
460	0.42603550295858	0.248520710059172	0.14792899408284	0.142011834319527	0.0355029585798817	0	0	0	0	0	0	0	0	0	0
461	0.420118343195266	0.254437869822485	0.153846153846154	0.136094674556213	0.0355029585798817	0	0	0	0	0	0	0	0	0	0
462	0.428571428571429	0.255952380952381	0.154761904761905	0.130952380952381	0.0297619047619048	0	0	0	0	0	0	0	0	0	0
463	0.422619047619048	0.255952380952381	0.154761904761905	0.130952380952381	0.0357142857142857	0	0	0	0	0	0	0	0	0	0
464	0.42603550295858	0.254437869822485	0.153846153846154	0.136094674556213	0.029585798816568	0	0	0	0	0	0	0	0	0	0
465	0.414201183431953	0.254437869822485	0.153846153846154	0.142011834319527	0.0355029585798817	0	0	0	0	0	0	0	0	0	0
466	0.42603550295858	0.254437869822485	0.153846153846154	0.130177514792899	0.0355029585798817	0	0	0	0	0	0	0	0	0	0
467	0.420118343195266	0.254437869822485	0.153846153846154	0.136094674556213	0.0355029585798817	0	0	0	0	0	0	0	0	0	0
468	0.42603550295858	0.248520710059172	0.153846153846154	0.136094674556213	0.0355029585798817	0	0	0	0	0	0	0	0	0	0
469	0.420118343195266	0.254437869822485	0.153846153846154	0.136094674556213	0.0355029585798817	0	0	0	0	0	0	0	0	0	0
470	0.423529411764706	0.252941176470588	0.152941176470588	0.135294117647059	0.0352941176470588	0	0	0	0	0	0	0	0	0	0
471	0.421686746987952	0.253012048192771	0.156626506024096	0.132530120481928	0.036144578313253	0	0	0	0	0	0	0	0	0	0
472	0.423529411764706	0.247058823529412	0.152941176470588	0.141176470588235	0.0352941176470588	0	0	0	0	0	0	0	0	0	0
473	0.416666666666667	0.255952380952381	0.154761904761905	0.136904761904762	0.0357142857142857	0	0	0	0	0	0	0	0	0	0
474	0.423529411764706	0.252941176470588	0.147058823529412	0.141176470588235	0.0352941176470588	0	0	0	0	0	0	0	0	0	0
475	0.427710843373494	0.253012048192771	0.156626506024096	0.126506024096386	0.036144578313253	0	0	0	0	0	0	0	0	0	0
476	0.422619047619048	0.255952380952381	0.154761904761905	0.130952380952381	0.0357142857142857	0	0	0	0	0	0	0	0	0	0
477	0.421052631578947	0.251461988304094	0.152046783625731	0.140350877192982	0.0350877192982456	0	0	0	0	0	0	0	0	0	0
478	0.42603550295858	0.254437869822485	0.14792899408284	0.136094674556213	0.0355029585798817	0	0	0	0	0	0	0	0	0	0
479	0.417647058823529	0.252941176470588	0.152941176470588	0.141176470588235	0.0352941176470588	0	0	0	0	0	0	0	0	0	0
480	0.420118343195266	0.254437869822485	0.14792899408284	0.142011834319527	0.0355029585798817	0	0	0	0	0	0	0	0	0	0
481	0.428571428571429	0.255952380952381	0.148809523809524	0.130952380952381	0.0357142857142857	0	0	0	0	0	0	0	0	0	0
482	0.414201183431953	0.254437869822485	0.153846153846154	0.142011834319527	0.0355029585798817	0	0	0	0	0	0	0	0	0	0
483	0.420118343195266	0.260355029585799	0.153846153846154	0.130177514792899	0.0355029585798817	0	0	0	0	0	0	0	0	0	0
484	0.423529411764706	0.252941176470588	0.152941176470588	0.135294117647059	0.0352941176470588	0	0	0	0	0	0	0	0	0	0
485	0.422619047619048	0.255952380952381	0.148809523809524	0.136904761904762	0.0357142857142857	0	0	0	0	0	0	0	0	0	0
486	0.417647058823529	0.252941176470588	0.152941176470588	0.141176470588235	0.0352941176470588	0	0	0	0	0	0	0	0	0	0
487	0.420118343195266	0.254437869822485	0.153846153846154	0.136094674556213	0.0355029585798817	0	0	0	0	0	0	0	0	0	0
488	0.422619047619048	0.255952380952381	0.154761904761905	0.130952380952381	0.0357142857142857	0	0	0	0	0	0	0	0	0	0
489	0.420118343195266	0.254437869822485	0.153846153846154	0.136094674556213	0.0355029585798817	0	0	0	0	0	0	0	0	0	0
490	0.42603550295858	0.254437869822485	0.153846153846154	0.130177514792899	0.0355029585798817	0	0	0	0	0	0	0	0	0	0
491	0.421686746987952	0.259036144578313	0.150602409638554	0.132530120481928	0.036144578313253	0	0	0	0	0	0	0	0	0	0
492	0.428571428571429	0.255952380952381	0.148809523809524	0.130952380952381	0.0357142857142857	0	0	0	0	0	0	0	0	0	0
493	0.417647058823529	0.252941176470588	0.152941176470588	0.141176470588235	0.0352941176470588	0	0	0	0	0	0	0	0	0	0
494	0.42603550295858	0.248520710059172	0.153846153846154	0.136094674556213	0.0355029585798817	0	0	0	0	0	0	0	0	0	0
495	0.423529411764706	0.252941176470588	0.152941176470588	0.135294117647059	0.0352941176470588	0	0	0	0	0	0	0	0	0	0
496	0.422619047619048	0.255952380952381	0.154761904761905	0.130952380952381	0.0357142857142857	0	0	0	0	0	0	0	0	0	0
497	0.42603550295858	0.248520710059172	0.153846153846154	0.136094674556213	0.0355029585798817	0	0	0	0	0	0	0	0	0	0
498	0.414201183431953	0.254437869822485	0.153846153846154	0.142011834319527	0.0355029585798817	0	0	0	0	0	0	0	0	0	0
499	0.419161676646707	0.25748502994012	0.149700598802395	0.137724550898204	0.0359281437125748	0	0	0	0	0	0	0	0	0	0
500	0.422619047619048	0.255952380952381	0.154761904761905	0.130952380952381	0.0357142857142857	0	0	0	0	0	0	0	0	0	0
501	0.419161676646707	0.25748502994012	0.149700598802395	0.137724550898204	0.0359281437125748	0	0	0	0	0	0	0	0	0	0
502	0.428571428571429	0.25	0.154761904761905	0.130952380952381	0.0357142857142857	0	0	0	0	0	0	0	0	0	0
503	0.413173652694611	0.25748502994012	0.155688622754491	0.137724550898204	0.0359281437125748	0	0	0	0	0	0	0	0	0	0
504	0.421052631578947	0.251461988304094	0.152046783625731	0.140350877192982	0.0350877192982456	0	0	0	0	0	0	0	0	0	0
505	0.428571428571429	0.25	0.148809523809524	0.136904761904762	0.0357142857142857	0	0	0	0	0	0	0	0	0	0
506	0.420118343195266	0.254437869822485	0.153846153846154	0.136094674556213	0.0355029585798817	0	0	0	0	0	0	0	0	0	0
507	0.425149700598802	0.25748502994012	0.155688622754491	0.131736526946108	0.029940119760479	0	0	0	0	0	0	0	0	0	0
508	0.422619047619048	0.25	0.154761904761905	0.136904761904762	0.0357142857142857	0	0	0	0	0	0	0	0	0	0
509	0.420118343195266	0.254437869822485	0.153846153846154	0.136094674556213	0.0355029585798817	0	0	0	0	0	0	0	0	0	0
510	0.424242424242424	0.254545454545455	0.157575757575758	0.127272727272727	0.0363636363636364	0	0	0	0	0	0	0	0	0	0
511	0.422619047619048	0.255952380952381	0.148809523809524	0.136904761904762	0.0357142857142857	0	0	0	0	0	0	0	0	0	0
512	0.414201183431953	0.254437869822485	0.153846153846154	0.142011834319527	0.0355029585798817	0	0	0	0	0	0	0	0	0	0
513	0.42603550295858	0.248520710059172	0.153846153846154	0.136094674556213	0.0355029585798817	0	0	0	0	0	0	0	0	0	0
514	0.420118343195266	0.254437869822485	0.14792899408284	0.142011834319527	0.0355029585798817	0	0	0	0	0	0	0	0	0	0
515	0.414201183431953	0.254437869822485	0.153846153846154	0.142011834319527	0.0355029585798817	0	0	0	0	0	0	0	0	0	0
516	0.414201183431953	0.254437869822485	0.153846153846154	0.142011834319527	0.0355029585798817	0	0	0	0	0	0	0	0	0	0
517	0.420118343195266	0.248520710059172	0.159763313609467	0.136094674556213	0.0355029585798817	0	0	0	0	0	0	0	0	0	0
518	0.419161676646707	0.25748502994012	0.155688622754491	0.131736526946108	0.0359281437125748	0	0	0	0	0	0	0	0	0	0
519	0.422619047619048	0.255952380952381	0.148809523809524	0.136904761904762	0.0357142857142857	0	0	0	0	0	0	0	0	0	0
520	0.419161676646707	0.25748502994012	0.155688622754491	0.131736526946108	0.0359281437125748	0	0	0	0	0	0	0	0	0	0
521	0.423529411764706	0.252941176470588	0.152941176470588	0.135294117647059	0.0352941176470588	0	0	0	0	0	0	0	0	0	0
522	0.425149700598802	0.25748502994012	0.149700598802395	0.131736526946108	0.0359281437125748	0	0	0	0	0	0	0	0	0	0
523	0.421052631578947	0.251461988304094	0.152046783625731	0.140350877192982	0.0350877192982456	0	0	0	0	0	0	0	0	0	0
524	0.431137724550898	0.25748502994012	0.149700598802395	0.131736526946108	0.029940119760479	0	0	0	0	0	0	0	0	0	0
525	0.42603550295858	0.248520710059172	0.153846153846154	0.136094674556213	0.0355029585798817	0	0	0	0	0	0	0	0	0	0
526	0.42603550295858	0.254437869822485	0.153846153846154	0.130177514792899	0.0355029585798817	0	0	0	0	0	0	0	0	0	0
527	0.414201183431953	0.254437869822485	0.153846153846154	0.142011834319527	0.0355029585798817	0	0	0	0	0	0	0	0	0	0
528	0.42603550295858	0.254437869822485	0.14792899408284	0.136094674556213	0.0355029585798817	0	0	0	0	0	0	0	0	0	0
529	0.420118343195266	0.254437869822485	0.14792899408284	0.142011834319527	0.0355029585798817	0	0	0	0	0	0	0	0	0	0
530	0.422619047619048	0.255952380952381	0.154761904761905	0.130952380952381	0.0357142857142857	0	0	0	0	0	0	0	0	0	0
531	0.425149700598802	0.25748502994012	0.149700598802395	0.131736526946108	0.0359281437125748	0	0	0	0	0	0	0	0	0	0
532	0.422619047619048	0.255952380952381	0.154761904761905	0.130952380952381	0.0357142857142857	0	0	0	0	0	0	0	0	0	0
533	0.423529411764706	0.252941176470588	0.152941176470588	0.135294117647059	0.0352941176470588	0	0	0	0	0	0	0	0	0	0
534	0.421052631578947	0.257309941520468	0.146198830409357	0.140350877192982	0.0350877192982456	0	0	0	0	0	0	0	0	0	0
535	0.423529411764706	0.252941176470588	0.152941176470588	0.135294117647059	0.0352941176470588	0	0	0	0	0	0	0	0	0	0
536	0.421052631578947	0.251461988304094	0.152046783625731	0.140350877192982	0.0350877192982456	0	0	0	0	0	0	0	0	0	0
537	0.42603550295858	0.254437869822485	0.153846153846154	0.130177514792899	0.0355029585798817	0	0	0	0	0	0	0	0	0	0
538	0.422619047619048	0.255952380952381	0.154761904761905	0.130952380952381	0.0357142857142857	0	0	0	0	0	0	0	0	0	0
539	0.423529411764706	0.247058823529412	0.152941176470588	0.141176470588235	0.0352941176470588	0	0	0	0	0	0	0	0	0	0
540	0.421686746987952	0.259036144578313	0.156626506024096	0.126506024096386	0.036144578313253	0	0	0	0	0	0	0	0	0	0
541	0.423529411764706	0.252941176470588	0.152941176470588	0.135294117647059	0.0352941176470588	0	0	0	0	0	0	0	0	0	0
542	0.425149700598802	0.25748502994012	0.155688622754491	0.125748502994012	0.0359281437125748	0	0	0	0	0	0	0	0	0	0
543	0.423529411764706	0.252941176470588	0.152941176470588	0.135294117647059	0.0352941176470588	0	0	0	0	0	0	0	0	0	0
544	0.416666666666667	0.255952380952381	0.148809523809524	0.142857142857143	0.0357142857142857	0	0	0	0	0	0	0	0	0	0
545	0.411764705882353	0.258823529411765	0.152941176470588	0.141176470588235	0.0352941176470588	0	0	0	0	0	0	0	0	0	0
546	0.421052631578947	0.251461988304094	0.152046783625731	0.140350877192982	0.0350877192982456	0	0	0	0	0	0	0	0	0	0
547	0.414201183431953	0.254437869822485	0.153846153846154	0.142011834319527	0.0355029585798817	0	0	0	0	0	0	0	0	0	0
548	0.421052631578947	0.251461988304094	0.152046783625731	0.140350877192982	0.0350877192982456	0	0	0	0	0	0	0	0	0	0
549	0.416666666666667	0.255952380952381	0.154761904761905	0.136904761904762	0.0357142857142857	0	0	0	0	0	0	0	0	0	0
550	0.425149700598802	0.245508982035928	0.155688622754491	0.137724550898204	0.0359281437125748	0	0	0	0	0	0	0	0	0	0
551	0.417647058823529	0.252941176470588	0.152941176470588	0.141176470588235	0.0352941176470588	0	0	0	0	0	0	0	0	0	0
552	0.42603550295858	0.248520710059172	0.153846153846154	0.142011834319527	0.029585798816568	0	0	0	0	0	0	0	0	0	0
553	0.421052631578947	0.251461988304094	0.152046783625731	0.140350877192982	0.0350877192982456	0	0	0	0	0	0	0	0	0	0
554	0.422619047619048	0.255952380952381	0.142857142857143	0.142857142857143	0.0357142857142857	0	0	0	0	0	0	0	0	0	0
555	0.413173652694611	0.251497005988024	0.155688622754491	0.143712574850299	0.0359281437125748	0	0	0	0	0	0	0	0	0	0
556	0.414201183431953	0.254437869822485	0.153846153846154	0.142011834319527	0.0355029585798817	0	0	0	0	0	0	0	0	0	0
557	0.423529411764706	0.252941176470588	0.152941176470588	0.135294117647059	0.0352941176470588	0	0	0	0	0	0	0	0	0	0
558	0.414201183431953	0.254437869822485	0.153846153846154	0.142011834319527	0.0355029585798817	0	0	0	0	0	0	0	0	0	0
559	0.423529411764706	0.247058823529412	0.152941176470588	0.141176470588235	0.0352941176470588	0	0	0	0	0	0	0	0	0	0
560	0.425149700598802	0.25748502994012	0.155688622754491	0.125748502994012	0.0359281437125748	0	0	0	0	0	0	0	0	0	0
561	0.428571428571429	0.255952380952381	0.142857142857143	0.136904761904762	0.0357142857142857	0	0	0	0	0	0	0	0	0	0
562	0.428571428571429	0.255952380952381	0.154761904761905	0.125	0.0357142857142857	0	0	0	0	0	0	0	0	0	0
563	0.42603550295858	0.248520710059172	0.153846153846154	0.136094674556213	0.0355029585798817	0	0	0	0	0	0	0	0	0	0
564	0.422619047619048	0.255952380952381	0.154761904761905	0.130952380952381	0.0357142857142857	0	0	0	0	0	0	0	0	0	0
565	0.421052631578947	0.251461988304094	0.152046783625731	0.140350877192982	0.0350877192982456	0	0	0	0	0	0	0	0	0	0
566	0.423529411764706	0.247058823529412	0.152941176470588	0.141176470588235	0.0352941176470588	0	0	0	0	0	0	0	0	0	0
567	0.417647058823529	0.252941176470588	0.152941176470588	0.141176470588235	0.0352941176470588	0	0	0	0	0	0	0	0	0	0
568	0.423529411764706	0.252941176470588	0.152941176470588	0.135294117647059	0.0352941176470588	0	0	0	0	0	0	0	0	0	0
569	0.423529411764706	0.252941176470588	0.152941176470588	0.135294117647059	0.0352941176470588	0	0	0	0	0	0	0	0	0	0
570	0.423529411764706	0.252941176470588	0.152941176470588	0.135294117647059	0.0352941176470588	0	0	0	0	0	0	0	0	0	0
571	0.428571428571429	0.255952380952381	0.148809523809524	0.130952380952381	0.0357142857142857	0	0	0	0	0	0	0	0	0	0
572	0.428571428571429	0.255952380952381	0.148809523809524	0.130952380952381	0.0357142857142857	0	0	0	0	0	0	0	0	0	0
573	0.425149700598802	0.245508982035928	0.155688622754491	0.137724550898204	0.0359281437125748	0	0	0	0	0	0	0	0	0	0
574	0.422619047619048	0.255952380952381	0.148809523809524	0.136904761904762	0.0357142857142857	0	0	0	0	0	0	0	0	0	0
575	0.417647058823529	0.252941176470588	0.152941176470588	0.141176470588235	0.0352941176470588	0	0	0	0	0	0	0	0	0	0
576	0.42603550295858	0.254437869822485	0.14792899408284	0.136094674556213	0.0355029585798817	0	0	0	0	0	0	0	0	0	0
577	0.421052631578947	0.251461988304094	0.152046783625731	0.140350877192982	0.0350877192982456	0	0	0	0	0	0	0	0	0	0
578	0.42603550295858	0.254437869822485	0.153846153846154	0.130177514792899	0.0355029585798817	0	0	0	0	0	0	0	0	0	0
579	0.428571428571429	0.255952380952381	0.148809523809524	0.130952380952381	0.0357142857142857	0	0	0	0	0	0	0	0	0	0
580	0.420118343195266	0.254437869822485	0.14792899408284	0.142011834319527	0.0355029585798817	0	0	0	0	0	0	0	0	0	0
581	0.422619047619048	0.255952380952381	0.154761904761905	0.130952380952381	0.0357142857142857	0	0	0	0	0	0	0	0	0	0
582	0.421052631578947	0.251461988304094	0.152046783625731	0.140350877192982	0.0350877192982456	0	0	0	0	0	0	0	0	0	0
583	0.420118343195266	0.254437869822485	0.14792899408284	0.142011834319527	0.0355029585798817	0	0	0	0	0	0	0	0	0	0
584	0.417647058823529	0.252941176470588	0.152941176470588	0.141176470588235	0.0352941176470588	0	0	0	0	0	0	0	0	0	0
585	0.420118343195266	0.248520710059172	0.153846153846154	0.142011834319527	0.0355029585798817	0	0	0	0	0	0	0	0	0	0
586	0.417647058823529	0.252941176470588	0.152941176470588	0.141176470588235	0.0352941176470588	0	0	0	0	0	0	0	0	0	0
587	0.421686746987952	0.259036144578313	0.150602409638554	0.132530120481928	0.036144578313253	0	0	0	0	0	0	0	0	0	0
588	0.425149700598802	0.251497005988024	0.149700598802395	0.137724550898204	0.0359281437125748	0	0	0	0	0	0	0	0	0	0
589	0.423529411764706	0.252941176470588	0.152941176470588	0.135294117647059	0.0352941176470588	0	0	0	0	0	0	0	0	0	0
590	0.421052631578947	0.251461988304094	0.152046783625731	0.140350877192982	0.0350877192982456	0	0	0	0	0	0	0	0	0	0
591	0.420118343195266	0.254437869822485	0.153846153846154	0.136094674556213	0.0355029585798817	0	0	0	0	0	0	0	0	0	0
592	0.423529411764706	0.252941176470588	0.158823529411765	0.129411764705882	0.0352941176470588	0	0	0	0	0	0	0	0	0	0
593	0.423529411764706	0.252941176470588	0.152941176470588	0.135294117647059	0.0352941176470588	0	0	0	0	0	0	0	0	0	0
594	0.416666666666667	0.255952380952381	0.154761904761905	0.136904761904762	0.0357142857142857	0	0	0	0	0	0	0	0	0	0
595	0.419161676646707	0.25748502994012	0.149700598802395	0.137724550898204	0.0359281437125748	0	0	0	0	0	0	0	0	0	0
596	0.42603550295858	0.254437869822485	0.153846153846154	0.130177514792899	0.0355029585798817	0	0	0	0	0	0	0	0	0	0
597	0.420118343195266	0.248520710059172	0.153846153846154	0.142011834319527	0.0355029585798817	0	0	0	0	0	0	0	0	0	0
598	0.425149700598802	0.25748502994012	0.155688622754491	0.125748502994012	0.0359281437125748	0	0	0	0	0	0	0	0	0	0
599	0.420118343195266	0.254437869822485	0.153846153846154	0.136094674556213	0.0355029585798817	0	0	0	0	0	0	0	0	0	0
600	0.421052631578947	0.251461988304094	0.152046783625731	0.140350877192982	0.0350877192982456	0	0	0	0	0	0	0	0	0	0
601	0.422619047619048	0.25	0.154761904761905	0.142857142857143	0.0297619047619048	0	0	0	0	0	0	0	0	0	0
602	0.423529411764706	0.252941176470588	0.152941176470588	0.135294117647059	0.0352941176470588	0	0	0	0	0	0	0	0	0	0
603	0.425149700598802	0.25748502994012	0.149700598802395	0.131736526946108	0.0359281437125748	0	0	0	0	0	0	0	0	0	0
604	0.427710843373494	0.259036144578313	0.156626506024096	0.126506024096386	0.0301204819277108	0	0	0	0	0	0	0	0	0	0
605	0.425149700598802	0.25748502994012	0.149700598802395	0.131736526946108	0.0359281437125748	0	0	0	0	0	0	0	0	0	0
606	0.41566265060241	0.253012048192771	0.156626506024096	0.13855421686747	0.036144578313253	0	0	0	0	0	0	0	0	0	0
607	0.417647058823529	0.252941176470588	0.152941176470588	0.141176470588235	0.0352941176470588	0	0	0	0	0	0	0	0	0	0
608	0.422619047619048	0.255952380952381	0.148809523809524	0.136904761904762	0.0357142857142857	0	0	0	0	0	0	0	0	0	0
609	0.42603550295858	0.248520710059172	0.153846153846154	0.136094674556213	0.0355029585798817	0	0	0	0	0	0	0	0	0	0
610	0.419161676646707	0.25748502994012	0.155688622754491	0.131736526946108	0.0359281437125748	0	0	0	0	0	0	0	0	0	0
611	0.417647058823529	0.252941176470588	0.152941176470588	0.141176470588235	0.0352941176470588	0	0	0	0	0	0	0	0	0	0
612	0.428571428571429	0.25	0.154761904761905	0.130952380952381	0.0357142857142857	0	0	0	0	0	0	0	0	0	0
613	0.41566265060241	0.253012048192771	0.156626506024096	0.144578313253012	0.0301204819277108	0	0	0	0	0	0	0	0	0	0
614	0.421052631578947	0.251461988304094	0.157894736842105	0.134502923976608	0.0350877192982456	0	0	0	0	0	0	0	0	0	0
615	0.414201183431953	0.254437869822485	0.153846153846154	0.142011834319527	0.0355029585798817	0	0	0	0	0	0	0	0	0	0
616	0.427710843373494	0.253012048192771	0.144578313253012	0.13855421686747	0.036144578313253	0	0	0	0	0	0	0	0	0	0
617	0.42603550295858	0.248520710059172	0.14792899408284	0.142011834319527	0.0355029585798817	0	0	0	0	0	0	0	0	0	0
618	0.423529411764706	0.252941176470588	0.152941176470588	0.135294117647059	0.0352941176470588	0	0	0	0	0	0	0	0	0	0
619	0.425149700598802	0.245508982035928	0.155688622754491	0.137724550898204	0.0359281437125748	0	0	0	0	0	0	0	0	0	0
620	0.421686746987952	0.259036144578313	0.156626506024096	0.126506024096386	0.036144578313253	0	0	0	0	0	0	0	0	0	0
621	0.428571428571429	0.255952380952381	0.148809523809524	0.130952380952381	0.0357142857142857	0	0	0	0	0	0	0	0	0	0
622	0.421052631578947	0.251461988304094	0.152046783625731	0.140350877192982	0.0350877192982456	0	0	0	0	0	0	0	0	0	0
623	0.422619047619048	0.255952380952381	0.154761904761905	0.136904761904762	0.0297619047619048	0	0	0	0	0	0	0	0	0	0
624	0.421686746987952	0.253012048192771	0.150602409638554	0.13855421686747	0.036144578313253	0	0	0	0	0	0	0	0	0	0
625	0.421052631578947	0.251461988304094	0.152046783625731	0.140350877192982	0.0350877192982456	0	0	0	0	0	0	0	0	0	0
626	0.420118343195266	0.254437869822485	0.153846153846154	0.136094674556213	0.0355029585798817	0	0	0	0	0	0	0	0	0	0
627	0.421052631578947	0.251461988304094	0.152046783625731	0.140350877192982	0.0350877192982456	0	0	0	0	0	0	0	0	0	0
628	0.421052631578947	0.251461988304094	0.152046783625731	0.140350877192982	0.0350877192982456	0	0	0	0	0	0	0	0	0	0
629	0.422619047619048	0.255952380952381	0.154761904761905	0.130952380952381	0.0357142857142857	0	0	0	0	0	0	0	0	0	0
630	0.422619047619048	0.255952380952381	0.154761904761905	0.130952380952381	0.0357142857142857	0	0	0	0	0	0	0	0	0	0
631	0.425149700598802	0.251497005988024	0.155688622754491	0.131736526946108	0.0359281437125748	0	0	0	0	0	0	0	0	0	0
632	0.422619047619048	0.255952380952381	0.148809523809524	0.136904761904762	0.0357142857142857	0	0	0	0	0	0	0	0	0	0
633	0.419161676646707	0.25748502994012	0.155688622754491	0.131736526946108	0.0359281437125748	0	0	0	0	0	0	0	0	0	0
634	0.425149700598802	0.251497005988024	0.155688622754491	0.131736526946108	0.0359281437125748	0	0	0	0	0	0	0	0	0	0
635	0.421052631578947	0.251461988304094	0.152046783625731	0.140350877192982	0.0350877192982456	0	0	0	0	0	0	0	0	0	0
636	0.428571428571429	0.255952380952381	0.148809523809524	0.130952380952381	0.0357142857142857	0	0	0	0	0	0	0	0	0	0
637	0.414201183431953	0.254437869822485	0.153846153846154	0.142011834319527	0.0355029585798817	0	0	0	0	0	0	0	0	0	0
638	0.42603550295858	0.254437869822485	0.153846153846154	0.130177514792899	0.0355029585798817	0	0	0	0	0	0	0	0	0	0
639	0.421052631578947	0.251461988304094	0.152046783625731	0.140350877192982	0.0350877192982456	0	0	0	0	0	0	0	0	0	0
640	0.421052631578947	0.251461988304094	0.152046783625731	0.140350877192982	0.0350877192982456	0	0	0	0	0	0	0	0	0	0
641	0.414201183431953	0.254437869822485	0.153846153846154	0.142011834319527	0.0355029585798817	0	0	0	0	0	0	0	0	0	0
642	0.425149700598802	0.251497005988024	0.143712574850299	0.143712574850299	0.0359281437125748	0	0	0	0	0	0	0	0	0	0
643	0.425149700598802	0.25748502994012	0.143712574850299	0.137724550898204	0.0359281437125748	0	0	0	0	0	0	0	0	0	0
644	0.428571428571429	0.25	0.154761904761905	0.130952380952381	0.0357142857142857	0	0	0	0	0	0	0	0	0	0
645	0.423529411764706	0.252941176470588	0.147058823529412	0.141176470588235	0.0352941176470588	0	0	0	0	0	0	0	0	0	0
646	0.427710843373494	0.240963855421687	0.150602409638554	0.144578313253012	0.036144578313253	0	0	0	0	0	0	0	0	0	0
647	0.42603550295858	0.254437869822485	0.14792899408284	0.142011834319527	0.029585798816568	0	0	0	0	0	0	0	0	0	0
648	0.419161676646707	0.25748502994012	0.155688622754491	0.131736526946108	0.0359281437125748	0	0	0	0	0	0	0	0	0	0
649	0.419161676646707	0.25748502994012	0.155688622754491	0.131736526946108	0.0359281437125748	0	0	0	0	0	0	0	0	0	0
650	0.422619047619048	0.255952380952381	0.154761904761905	0.130952380952381	0.0357142857142857	0	0	0	0	0	0	0	0	0	0
651	0.420118343195266	0.254437869822485	0.153846153846154	0.136094674556213	0.0355029585798817	0	0	0	0	0	0	0	0	0	0
652	0.428571428571429	0.255952380952381	0.154761904761905	0.125	0.0357142857142857	0	0	0	0	0	0	0	0	0	0
653	0.42603550295858	0.254437869822485	0.153846153846154	0.130177514792899	0.0355029585798817	0	0	0	0	0	0	0	0	0	0
654	0.428571428571429	0.25	0.154761904761905	0.130952380952381	0.0357142857142857	0	0	0	0	0	0	0	0	0	0
655	0.42603550295858	0.254437869822485	0.153846153846154	0.130177514792899	0.0355029585798817	0	0	0	0	0	0	0	0	0	0
656	0.420118343195266	0.254437869822485	0.153846153846154	0.136094674556213	0.0355029585798817	0	0	0	0	0	0	0	0	0	0
657	0.413173652694611	0.25748502994012	0.155688622754491	0.137724550898204	0.0359281437125748	0	0	0	0	0	0	0	0	0	0
658	0.416666666666667	0.255952380952381	0.154761904761905	0.136904761904762	0.0357142857142857	0	0	0	0	0	0	0	0	0	0
659	0.420118343195266	0.254437869822485	0.153846153846154	0.136094674556213	0.0355029585798817	0	0	0	0	0	0	0	0	0	0
660	0.416666666666667	0.255952380952381	0.154761904761905	0.136904761904762	0.0357142857142857	0	0	0	0	0	0	0	0	0	0
661	0.416666666666667	0.255952380952381	0.154761904761905	0.136904761904762	0.0357142857142857	0	0	0	0	0	0	0	0	0	0
662	0.421052631578947	0.251461988304094	0.152046783625731	0.140350877192982	0.0350877192982456	0	0	0	0	0	0	0	0	0	0
663	0.417647058823529	0.252941176470588	0.152941176470588	0.141176470588235	0.0352941176470588	0	0	0	0	0	0	0	0	0	0
664	0.414201183431953	0.254437869822485	0.153846153846154	0.142011834319527	0.0355029585798817	0	0	0	0	0	0	0	0	0	0
665	0.417647058823529	0.252941176470588	0.152941176470588	0.141176470588235	0.0352941176470588	0	0	0	0	0	0	0	0	0	0
666	0.424242424242424	0.260606060606061	0.151515151515152	0.127272727272727	0.0363636363636364	0	0	0	0	0	0	0	0	0	0
667	0.417647058823529	0.252941176470588	0.152941176470588	0.141176470588235	0.0352941176470588	0	0	0	0	0	0	0	0	0	0
668	0.417647058823529	0.252941176470588	0.152941176470588	0.141176470588235	0.0352941176470588	0	0	0	0	0	0	0	0	0	0
669	0.423529411764706	0.252941176470588	0.147058823529412	0.141176470588235	0.0352941176470588	0	0	0	0	0	0	0	0	0	0
670	0.420118343195266	0.254437869822485	0.153846153846154	0.136094674556213	0.0355029585798817	0	0	0	0	0	0	0	0	0	0
671	0.420118343195266	0.254437869822485	0.153846153846154	0.136094674556213	0.0355029585798817	0	0	0	0	0	0	0	0	0	0
672	0.414201183431953	0.254437869822485	0.153846153846154	0.142011834319527	0.0355029585798817	0	0	0	0	0	0	0	0	0	0
673	0.42603550295858	0.248520710059172	0.153846153846154	0.136094674556213	0.0355029585798817	0	0	0	0	0	0	0	0	0	0
674	0.42603550295858	0.254437869822485	0.153846153846154	0.130177514792899	0.0355029585798817	0	0	0	0	0	0	0	0	0	0
675	0.414201183431953	0.254437869822485	0.153846153846154	0.142011834319527	0.0355029585798817	0	0	0	0	0	0	0	0	0	0
676	0.433734939759036	0.253012048192771	0.156626506024096	0.126506024096386	0.0301204819277108	0	0	0	0	0	0	0	0	0	0
677	0.414201183431953	0.254437869822485	0.153846153846154	0.142011834319527	0.0355029585798817	0	0	0	0	0	0	0	0	0	0
678	0.420118343195266	0.254437869822485	0.153846153846154	0.136094674556213	0.0355029585798817	0	0	0	0	0	0	0	0	0	0
679	0.423529411764706	0.252941176470588	0.152941176470588	0.135294117647059	0.0352941176470588	0	0	0	0	0	0	0	0	0	0
680	0.417647058823529	0.252941176470588	0.152941176470588	0.141176470588235	0.0352941176470588	0	0	0	0	0	0	0	0	0	0
681	0.423529411764706	0.252941176470588	0.152941176470588	0.135294117647059	0.0352941176470588	0	0	0	0	0	0	0	0	0	0
682	0.422619047619048	0.255952380952381	0.154761904761905	0.130952380952381	0.0357142857142857	0	0	0	0	0	0	0	0	0	0
683	0.422619047619048	0.255952380952381	0.154761904761905	0.130952380952381	0.0357142857142857	0	0	0	0	0	0	0	0	0	0
684	0.421052631578947	0.251461988304094	0.152046783625731	0.140350877192982	0.0350877192982456	0	0	0	0	0	0	0	0	0	0
685	0.428571428571429	0.255952380952381	0.148809523809524	0.136904761904762	0.0297619047619048	0	0	0	0	0	0	0	0	0	0
686	0.425149700598802	0.25748502994012	0.149700598802395	0.131736526946108	0.0359281437125748	0	0	0	0	0	0	0	0	0	0
687	0.420118343195266	0.254437869822485	0.153846153846154	0.136094674556213	0.0355029585798817	0	0	0	0	0	0	0	0	0	0
688	0.423529411764706	0.252941176470588	0.152941176470588	0.141176470588235	0.0294117647058824	0	0	0	0	0	0	0	0	0	0
689	0.42603550295858	0.254437869822485	0.142011834319527	0.142011834319527	0.0355029585798817	0	0	0	0	0	0	0	0	0	0
690	0.420118343195266	0.254437869822485	0.153846153846154	0.136094674556213	0.0355029585798817	0	0	0	0	0	0	0	0	0	0
691	0.422619047619048	0.25	0.154761904761905	0.136904761904762	0.0357142857142857	0	0	0	0	0	0	0	0	0	0
692	0.431137724550898	0.251497005988024	0.155688622754491	0.131736526946108	0.029940119760479	0	0	0	0	0	0	0	0	0	0
693	0.424242424242424	0.254545454545455	0.157575757575758	0.127272727272727	0.0363636363636364	0	0	0	0	0	0	0	0	0	0
694	0.424242424242424	0.254545454545455	0.151515151515152	0.133333333333333	0.0363636363636364	0	0	0	0	0	0	0	0	0	0
695	0.423529411764706	0.252941176470588	0.152941176470588	0.135294117647059	0.0352941176470588	0	0	0	0	0	0	0	0	0	0
696	0.420118343195266	0.254437869822485	0.153846153846154	0.136094674556213	0.0355029585798817	0	0	0	0	0	0	0	0	0	0
697	0.417647058823529	0.252941176470588	0.152941176470588	0.141176470588235	0.0352941176470588	0	0	0	0	0	0	0	0	0	0
698	0.416666666666667	0.255952380952381	0.148809523809524	0.142857142857143	0.0357142857142857	0	0	0	0	0	0	0	0	0	0
699	0.43030303030303	0.254545454545455	0.151515151515152	0.139393939393939	0.0242424242424242	0	0	0	0	0	0	0	0	0	0
700	0.422619047619048	0.25	0.154761904761905	0.136904761904762	0.0357142857142857	0	0	0	0	0	0	0	0	0	0
701	0.413173652694611	0.25748502994012	0.155688622754491	0.137724550898204	0.0359281437125748	0	0	0	0	0	0	0	0	0	0
702	0.420118343195266	0.254437869822485	0.153846153846154	0.136094674556213	0.0355029585798817	0	0	0	0	0	0	0	0	0	0
703	0.419161676646707	0.25748502994012	0.149700598802395	0.137724550898204	0.0359281437125748	0	0	0	0	0	0	0	0	0	0
704	0.422619047619048	0.255952380952381	0.154761904761905	0.130952380952381	0.0357142857142857	0	0	0	0	0	0	0	0	0	0
705	0.419161676646707	0.25748502994012	0.155688622754491	0.131736526946108	0.0359281437125748	0	0	0	0	0	0	0	0	0	0
706	0.419161676646707	0.25748502994012	0.155688622754491	0.137724550898204	0.029940119760479	0	0	0	0	0	0	0	0	0	0
707	0.416666666666667	0.255952380952381	0.154761904761905	0.136904761904762	0.0357142857142857	0	0	0	0	0	0	0	0	0	0
708	0.431137724550898	0.245508982035928	0.155688622754491	0.131736526946108	0.0359281437125748	0	0	0	0	0	0	0	0	0	0
709	0.428571428571429	0.25	0.148809523809524	0.136904761904762	0.0357142857142857	0	0	0	0	0	0	0	0	0	0
710	0.421052631578947	0.251461988304094	0.152046783625731	0.140350877192982	0.0350877192982456	0	0	0	0	0	0	0	0	0	0
711	0.428571428571429	0.255952380952381	0.148809523809524	0.130952380952381	0.0357142857142857	0	0	0	0	0	0	0	0	0	0
712	0.421052631578947	0.251461988304094	0.152046783625731	0.140350877192982	0.0350877192982456	0	0	0	0	0	0	0	0	0	0
713	0.428571428571429	0.255952380952381	0.148809523809524	0.130952380952381	0.0357142857142857	0	0	0	0	0	0	0	0	0	0
714	0.417647058823529	0.252941176470588	0.152941176470588	0.141176470588235	0.0352941176470588	0	0	0	0	0	0	0	0	0	0
715	0.419161676646707	0.25748502994012	0.155688622754491	0.131736526946108	0.0359281437125748	0	0	0	0	0	0	0	0	0	0
716	0.422619047619048	0.255952380952381	0.154761904761905	0.130952380952381	0.0357142857142857	0	0	0	0	0	0	0	0	0	0
717	0.41566265060241	0.259036144578313	0.156626506024096	0.13855421686747	0.0301204819277108	0	0	0	0	0	0	0	0	0	0
718	0.417647058823529	0.252941176470588	0.152941176470588	0.141176470588235	0.0352941176470588	0	0	0	0	0	0	0	0	0	0
719	0.423529411764706	0.252941176470588	0.152941176470588	0.135294117647059	0.0352941176470588	0	0	0	0	0	0	0	0	0	0
720	0.422619047619048	0.255952380952381	0.154761904761905	0.130952380952381	0.0357142857142857	0	0	0	0	0	0	0	0	0	0
721	0.421052631578947	0.251461988304094	0.152046783625731	0.140350877192982	0.0350877192982456	0	0	0	0	0	0	0	0	0	0
722	0.423529411764706	0.252941176470588	0.152941176470588	0.135294117647059	0.0352941176470588	0	0	0	0	0	0	0	0	0	0
723	0.42603550295858	0.242603550295858	0.153846153846154	0.142011834319527	0.0355029585798817	0	0	0	0	0	0	0	0	0	0
724	0.414201183431953	0.254437869822485	0.153846153846154	0.142011834319527	0.0355029585798817	0	0	0	0	0	0	0	0	0	0
725	0.428571428571429	0.255952380952381	0.154761904761905	0.125	0.0357142857142857	0	0	0	0	0	0	0	0	0	0
726	0.42603550295858	0.248520710059172	0.153846153846154	0.136094674556213	0.0355029585798817	0	0	0	0	0	0	0	0	0	0
727	0.421686746987952	0.253012048192771	0.150602409638554	0.13855421686747	0.036144578313253	0	0	0	0	0	0	0	0	0	0
728	0.42603550295858	0.254437869822485	0.14792899408284	0.136094674556213	0.0355029585798817	0	0	0	0	0	0	0	0	0	0
729	0.423529411764706	0.252941176470588	0.152941176470588	0.135294117647059	0.0352941176470588	0	0	0	0	0	0	0	0	0	0
730	0.428571428571429	0.255952380952381	0.154761904761905	0.125	0.0357142857142857	0	0	0	0	0	0	0	0	0	0
731	0.420118343195266	0.254437869822485	0.153846153846154	0.136094674556213	0.0355029585798817	0	0	0	0	0	0	0	0	0	0
732	0.421052631578947	0.251461988304094	0.152046783625731	0.140350877192982	0.0350877192982456	0	0	0	0	0	0	0	0	0	0
733	0.422619047619048	0.255952380952381	0.154761904761905	0.130952380952381	0.0357142857142857	0	0	0	0	0	0	0	0	0	0
734	0.42603550295858	0.254437869822485	0.153846153846154	0.130177514792899	0.0355029585798817	0	0	0	0	0	0	0	0	0	0
735	0.425149700598802	0.25748502994012	0.155688622754491	0.125748502994012	0.0359281437125748	0	0	0	0	0	0	0	0	0	0
736	0.428571428571429	0.255952380952381	0.148809523809524	0.130952380952381	0.0357142857142857	0	0	0	0	0	0	0	0	0	0
737	0.428571428571429	0.255952380952381	0.154761904761905	0.125	0.0357142857142857	0	0	0	0	0	0	0	0	0	0
738	0.42603550295858	0.236686390532544	0.159763313609467	0.142011834319527	0.0355029585798817	0	0	0	0	0	0	0	0	0	0
739	0.416666666666667	0.255952380952381	0.154761904761905	0.136904761904762	0.0357142857142857	0	0	0	0	0	0	0	0	0	0
740	0.423529411764706	0.252941176470588	0.152941176470588	0.135294117647059	0.0352941176470588	0	0	0	0	0	0	0	0	0	0
741	0.423529411764706	0.252941176470588	0.147058823529412	0.141176470588235	0.0352941176470588	0	0	0	0	0	0	0	0	0	0
742	0.410714285714286	0.255952380952381	0.154761904761905	0.142857142857143	0.0357142857142857	0	0	0	0	0	0	0	0	0	0
743	0.419161676646707	0.25748502994012	0.155688622754491	0.131736526946108	0.0359281437125748	0	0	0	0	0	0	0	0	0	0
744	0.41566265060241	0.253012048192771	0.156626506024096	0.13855421686747	0.036144578313253	0	0	0	0	0	0	0	0	0	0
745	0.419161676646707	0.25748502994012	0.155688622754491	0.131736526946108	0.0359281437125748	0	0	0	0	0	0	0	0	0	0
746	0.42603550295858	0.254437869822485	0.153846153846154	0.130177514792899	0.0355029585798817	0	0	0	0	0	0	0	0	0	0
747	0.427710843373494	0.253012048192771	0.156626506024096	0.132530120481928	0.0301204819277108	0	0	0	0	0	0	0	0	0	0
748	0.417647058823529	0.252941176470588	0.152941176470588	0.141176470588235	0.0352941176470588	0	0	0	0	0	0	0	0	0	0
749	0.421052631578947	0.251461988304094	0.152046783625731	0.140350877192982	0.0350877192982456	0	0	0	0	0	0	0	0	0	0
750	0.423529411764706	0.252941176470588	0.152941176470588	0.135294117647059	0.0352941176470588	0	0	0	0	0	0	0	0	0	0
751	0.423529411764706	0.247058823529412	0.152941176470588	0.141176470588235	0.0352941176470588	0	0	0	0	0	0	0	0	0	0
752	0.417647058823529	0.252941176470588	0.152941176470588	0.141176470588235	0.0352941176470588	0	0	0	0	0	0	0	0	0	0
753	0.421052631578947	0.251461988304094	0.152046783625731	0.140350877192982	0.0350877192982456	0	0	0	0	0	0	0	0	0	0
754	0.423529411764706	0.252941176470588	0.152941176470588	0.135294117647059	0.0352941176470588	0	0	0	0	0	0	0	0	0	0
755	0.420118343195266	0.254437869822485	0.153846153846154	0.136094674556213	0.0355029585798817	0	0	0	0	0	0	0	0	0	0
756	0.416666666666667	0.255952380952381	0.154761904761905	0.136904761904762	0.0357142857142857	0	0	0	0	0	0	0	0	0	0
757	0.416666666666667	0.255952380952381	0.154761904761905	0.136904761904762	0.0357142857142857	0	0	0	0	0	0	0	0	0	0
758	0.428571428571429	0.255952380952381	0.142857142857143	0.136904761904762	0.0357142857142857	0	0	0	0	0	0	0	0	0	0
759	0.417647058823529	0.252941176470588	0.152941176470588	0.141176470588235	0.0352941176470588	0	0	0	0	0	0	0	0	0	0
760	0.423529411764706	0.252941176470588	0.152941176470588	0.135294117647059	0.0352941176470588	0	0	0	0	0	0	0	0	0	0
761	0.425149700598802	0.25748502994012	0.155688622754491	0.125748502994012	0.0359281437125748	0	0	0	0	0	0	0	0	0	0
762	0.421052631578947	0.251461988304094	0.152046783625731	0.140350877192982	0.0350877192982456	0	0	0	0	0	0	0	0	0	0
763	0.428571428571429	0.25	0.154761904761905	0.130952380952381	0.0357142857142857	0	0	0	0	0	0	0	0	0	0
764	0.424242424242424	0.248484848484848	0.151515151515152	0.139393939393939	0.0363636363636364	0	0	0	0	0	0	0	0	0	0
765	0.420118343195266	0.254437869822485	0.153846153846154	0.136094674556213	0.0355029585798817	0	0	0	0	0	0	0	0	0	0
766	0.420118343195266	0.254437869822485	0.153846153846154	0.136094674556213	0.0355029585798817	0	0	0	0	0	0	0	0	0	0
767	0.421686746987952	0.253012048192771	0.150602409638554	0.13855421686747	0.036144578313253	0	0	0	0	0	0	0	0	0	0
768	0.419161676646707	0.25748502994012	0.149700598802395	0.137724550898204	0.0359281437125748	0	0	0	0	0	0	0	0	0	0
769	0.417647058823529	0.252941176470588	0.152941176470588	0.141176470588235	0.0352941176470588	0	0	0	0	0	0	0	0	0	0
770	0.419161676646707	0.25748502994012	0.155688622754491	0.137724550898204	0.029940119760479	0	0	0	0	0	0	0	0	0	0
771	0.414201183431953	0.254437869822485	0.153846153846154	0.142011834319527	0.0355029585798817	0	0	0	0	0	0	0	0	0	0
772	0.422619047619048	0.255952380952381	0.148809523809524	0.136904761904762	0.0357142857142857	0	0	0	0	0	0	0	0	0	0
773	0.422619047619048	0.25	0.154761904761905	0.136904761904762	0.0357142857142857	0	0	0	0	0	0	0	0	0	0
774	0.423529411764706	0.252941176470588	0.152941176470588	0.135294117647059	0.0352941176470588	0	0	0	0	0	0	0	0	0	0
775	0.431137724550898	0.251497005988024	0.149700598802395	0.137724550898204	0.029940119760479	0	0	0	0	0	0	0	0	0	0
776	0.420118343195266	0.254437869822485	0.14792899408284	0.142011834319527	0.0355029585798817	0	0	0	0	0	0	0	0	0	0
777	0.422619047619048	0.255952380952381	0.148809523809524	0.136904761904762	0.0357142857142857	0	0	0	0	0	0	0	0	0	0
778	0.420118343195266	0.254437869822485	0.14792899408284	0.142011834319527	0.0355029585798817	0	0	0	0	0	0	0	0	0	0
779	0.428571428571429	0.255952380952381	0.148809523809524	0.136904761904762	0.0297619047619048	0	0	0	0	0	0	0	0	0	0
780	0.42603550295858	0.248520710059172	0.153846153846154	0.136094674556213	0.0355029585798817	0	0	0	0	0	0	0	0	0	0
781	0.424242424242424	0.254545454545455	0.157575757575758	0.133333333333333	0.0303030303030303	0	0	0	0	0	0	0	0	0	0
782	0.421686746987952	0.259036144578313	0.156626506024096	0.126506024096386	0.036144578313253	0	0	0	0	0	0	0	0	0	0
783	0.428571428571429	0.255952380952381	0.154761904761905	0.125	0.0357142857142857	0	0	0	0	0	0	0	0	0	0
784	0.423529411764706	0.247058823529412	0.152941176470588	0.141176470588235	0.0352941176470588	0	0	0	0	0	0	0	0	0	0
785	0.421052631578947	0.251461988304094	0.152046783625731	0.140350877192982	0.0350877192982456	0	0	0	0	0	0	0	0	0	0
786	0.42603550295858	0.248520710059172	0.153846153846154	0.136094674556213	0.0355029585798817	0	0	0	0	0	0	0	0	0	0
787	0.42603550295858	0.254437869822485	0.153846153846154	0.130177514792899	0.0355029585798817	0	0	0	0	0	0	0	0	0	0
788	0.421052631578947	0.251461988304094	0.152046783625731	0.140350877192982	0.0350877192982456	0	0	0	0	0	0	0	0	0	0
789	0.42603550295858	0.248520710059172	0.153846153846154	0.136094674556213	0.0355029585798817	0	0	0	0	0	0	0	0	0	0
790	0.425149700598802	0.25748502994012	0.149700598802395	0.131736526946108	0.0359281437125748	0	0	0	0	0	0	0	0	0	0
791	0.417647058823529	0.252941176470588	0.152941176470588	0.141176470588235	0.0352941176470588	0	0	0	0	0	0	0	0	0	0
792	0.423529411764706	0.252941176470588	0.152941176470588	0.135294117647059	0.0352941176470588	0	0	0	0	0	0	0	0	0	0
793	0.425149700598802	0.25748502994012	0.155688622754491	0.125748502994012	0.0359281437125748	0	0	0	0	0	0	0	0	0	0
794	0.425149700598802	0.251497005988024	0.149700598802395	0.137724550898204	0.0359281437125748	0	0	0	0	0	0	0	0	0	0
795	0.425149700598802	0.25748502994012	0.149700598802395	0.131736526946108	0.0359281437125748	0	0	0	0	0	0	0	0	0	0
796	0.420118343195266	0.254437869822485	0.153846153846154	0.136094674556213	0.0355029585798817	0	0	0	0	0	0	0	0	0	0
797	0.420118343195266	0.254437869822485	0.14792899408284	0.142011834319527	0.0355029585798817	0	0	0	0	0	0	0	0	0	0
798	0.428571428571429	0.255952380952381	0.148809523809524	0.130952380952381	0.0357142857142857	0	0	0	0	0	0	0	0	0	0
799	0.421052631578947	0.251461988304094	0.152046783625731	0.140350877192982	0.0350877192982456	0	0	0	0	0	0	0	0	0	0
800	0.417647058823529	0.252941176470588	0.152941176470588	0.141176470588235	0.0352941176470588	0	0	0	0	0	0	0	0	0	0
801	0.417647058823529	0.252941176470588	0.152941176470588	0.141176470588235	0.0352941176470588	0	0	0	0	0	0	0	0	0	0
802	0.42603550295858	0.254437869822485	0.153846153846154	0.130177514792899	0.0355029585798817	0	0	0	0	0	0	0	0	0	0
803	0.417647058823529	0.252941176470588	0.152941176470588	0.141176470588235	0.0352941176470588	0	0	0	0	0	0	0	0	0	0
804	0.421052631578947	0.251461988304094	0.152046783625731	0.140350877192982	0.0350877192982456	0	0	0	0	0	0	0	0	0	0
805	0.423529411764706	0.247058823529412	0.158823529411765	0.135294117647059	0.0352941176470588	0	0	0	0	0	0	0	0	0	0
806	0.419161676646707	0.25748502994012	0.155688622754491	0.131736526946108	0.0359281437125748	0	0	0	0	0	0	0	0	0	0
807	0.428571428571429	0.255952380952381	0.148809523809524	0.130952380952381	0.0357142857142857	0	0	0	0	0	0	0	0	0	0
808	0.423529411764706	0.252941176470588	0.152941176470588	0.135294117647059	0.0352941176470588	0	0	0	0	0	0	0	0	0	0
809	0.423529411764706	0.252941176470588	0.152941176470588	0.135294117647059	0.0352941176470588	0	0	0	0	0	0	0	0	0	0
810	0.42603550295858	0.254437869822485	0.153846153846154	0.130177514792899	0.0355029585798817	0	0	0	0	0	0	0	0	0	0
811	0.422619047619048	0.255952380952381	0.154761904761905	0.130952380952381	0.0357142857142857	0	0	0	0	0	0	0	0	0	0
812	0.421052631578947	0.251461988304094	0.152046783625731	0.140350877192982	0.0350877192982456	0	0	0	0	0	0	0	0	0	0
813	0.423529411764706	0.247058823529412	0.152941176470588	0.141176470588235	0.0352941176470588	0	0	0	0	0	0	0	0	0	0
814	0.423529411764706	0.247058823529412	0.152941176470588	0.141176470588235	0.0352941176470588	0	0	0	0	0	0	0	0	0	0
815	0.428571428571429	0.255952380952381	0.154761904761905	0.125	0.0357142857142857	0	0	0	0	0	0	0	0	0	0
816	0.419161676646707	0.25748502994012	0.149700598802395	0.137724550898204	0.0359281437125748	0	0	0	0	0	0	0	0	0	0
817	0.411764705882353	0.252941176470588	0.158823529411765	0.141176470588235	0.0352941176470588	0	0	0	0	0	0	0	0	0	0
818	0.420118343195266	0.254437869822485	0.153846153846154	0.136094674556213	0.0355029585798817	0	0	0	0	0	0	0	0	0	0
819	0.423529411764706	0.252941176470588	0.152941176470588	0.135294117647059	0.0352941176470588	0	0	0	0	0	0	0	0	0	0
820	0.428571428571429	0.25	0.154761904761905	0.130952380952381	0.0357142857142857	0	0	0	0	0	0	0	0	0	0
821	0.420118343195266	0.254437869822485	0.153846153846154	0.136094674556213	0.0355029585798817	0	0	0	0	0	0	0	0	0	0
822	0.416666666666667	0.255952380952381	0.160714285714286	0.130952380952381	0.0357142857142857	0	0	0	0	0	0	0	0	0	0
823	0.423529411764706	0.252941176470588	0.152941176470588	0.135294117647059	0.0352941176470588	0	0	0	0	0	0	0	0	0	0
824	0.42603550295858	0.254437869822485	0.14792899408284	0.136094674556213	0.0355029585798817	0	0	0	0	0	0	0	0	0	0
825	0.425149700598802	0.251497005988024	0.155688622754491	0.137724550898204	0.029940119760479	0	0	0	0	0	0	0	0	0	0
826	0.43030303030303	0.260606060606061	0.151515151515152	0.121212121212121	0.0363636363636364	0	0	0	0	0	0	0	0	0	0
827	0.417647058823529	0.252941176470588	0.152941176470588	0.141176470588235	0.0352941176470588	0	0	0	0	0	0	0	0	0	0
828	0.423529411764706	0.252941176470588	0.152941176470588	0.135294117647059	0.0352941176470588	0	0	0	0	0	0	0	0	0	0
829	0.422619047619048	0.255952380952381	0.154761904761905	0.130952380952381	0.0357142857142857	0	0	0	0	0	0	0	0	0	0
830	0.423529411764706	0.252941176470588	0.147058823529412	0.141176470588235	0.0352941176470588	0	0	0	0	0	0	0	0	0	0
831	0.428571428571429	0.25	0.154761904761905	0.130952380952381	0.0357142857142857	0	0	0	0	0	0	0	0	0	0
832	0.428571428571429	0.25	0.148809523809524	0.136904761904762	0.0357142857142857	0	0	0	0	0	0	0	0	0	0
833	0.422619047619048	0.255952380952381	0.154761904761905	0.130952380952381	0.0357142857142857	0	0	0	0	0	0	0	0	0	0
834	0.42603550295858	0.248520710059172	0.14792899408284	0.142011834319527	0.0355029585798817	0	0	0	0	0	0	0	0	0	0
835	0.421686746987952	0.253012048192771	0.150602409638554	0.13855421686747	0.036144578313253	0	0	0	0	0	0	0	0	0	0
836	0.422619047619048	0.25	0.154761904761905	0.136904761904762	0.0357142857142857	0	0	0	0	0	0	0	0	0	0
837	0.414201183431953	0.254437869822485	0.153846153846154	0.142011834319527	0.0355029585798817	0	0	0	0	0	0	0	0	0	0
838	0.427710843373494	0.259036144578313	0.156626506024096	0.126506024096386	0.0301204819277108	0	0	0	0	0	0	0	0	0	0
839	0.423529411764706	0.252941176470588	0.152941176470588	0.135294117647059	0.0352941176470588	0	0	0	0	0	0	0	0	0	0
840	0.421052631578947	0.251461988304094	0.152046783625731	0.140350877192982	0.0350877192982456	0	0	0	0	0	0	0	0	0	0
841	0.420118343195266	0.254437869822485	0.153846153846154	0.136094674556213	0.0355029585798817	0	0	0	0	0	0	0	0	0	0
842	0.423529411764706	0.252941176470588	0.152941176470588	0.135294117647059	0.0352941176470588	0	0	0	0	0	0	0	0	0	0
843	0.42603550295858	0.248520710059172	0.153846153846154	0.136094674556213	0.0355029585798817	0	0	0	0	0	0	0	0	0	0
844	0.43030303030303	0.254545454545455	0.157575757575758	0.127272727272727	0.0303030303030303	0	0	0	0	0	0	0	0	0	0
845	0.427710843373494	0.259036144578313	0.144578313253012	0.132530120481928	0.036144578313253	0	0	0	0	0	0	0	0	0	0
846	0.417647058823529	0.252941176470588	0.152941176470588	0.141176470588235	0.0352941176470588	0	0	0	0	0	0	0	0	0	0
847	0.420118343195266	0.254437869822485	0.153846153846154	0.136094674556213	0.0355029585798817	0	0	0	0	0	0	0	0	0	0
848	0.414201183431953	0.254437869822485	0.153846153846154	0.142011834319527	0.0355029585798817	0	0	0	0	0	0	0	0	0	0
849	0.421052631578947	0.257309941520468	0.146198830409357	0.140350877192982	0.0350877192982456	0	0	0	0	0	0	0	0	0	0
850	0.423529411764706	0.252941176470588	0.152941176470588	0.135294117647059	0.0352941176470588	0	0	0	0	0	0	0	0	0	0
851	0.42603550295858	0.248520710059172	0.153846153846154	0.142011834319527	0.029585798816568	0	0	0	0	0	0	0	0	0	0
852	0.422619047619048	0.25	0.154761904761905	0.136904761904762	0.0357142857142857	0	0	0	0	0	0	0	0	0	0
853	0.425149700598802	0.25748502994012	0.155688622754491	0.131736526946108	0.029940119760479	0	0	0	0	0	0	0	0	0	0
854	0.42603550295858	0.254437869822485	0.153846153846154	0.130177514792899	0.0355029585798817	0	0	0	0	0	0	0	0	0	0
855	0.414201183431953	0.254437869822485	0.153846153846154	0.142011834319527	0.0355029585798817	0	0	0	0	0	0	0	0	0	0
856	0.420118343195266	0.254437869822485	0.153846153846154	0.136094674556213	0.0355029585798817	0	0	0	0	0	0	0	0	0	0
857	0.417647058823529	0.252941176470588	0.152941176470588	0.141176470588235	0.0352941176470588	0	0	0	0	0	0	0	0	0	0
858	0.42603550295858	0.248520710059172	0.153846153846154	0.136094674556213	0.0355029585798817	0	0	0	0	0	0	0	0	0	0
859	0.421052631578947	0.251461988304094	0.152046783625731	0.140350877192982	0.0350877192982456	0	0	0	0	0	0	0	0	0	0
860	0.420118343195266	0.254437869822485	0.153846153846154	0.136094674556213	0.0355029585798817	0	0	0	0	0	0	0	0	0	0
861	0.416666666666667	0.25	0.154761904761905	0.142857142857143	0.0357142857142857	0	0	0	0	0	0	0	0	0	0
862	0.428571428571429	0.255952380952381	0.148809523809524	0.130952380952381	0.0357142857142857	0	0	0	0	0	0	0	0	0	0
863	0.410714285714286	0.255952380952381	0.154761904761905	0.142857142857143	0.0357142857142857	0	0	0	0	0	0	0	0	0	0
864	0.428571428571429	0.25	0.148809523809524	0.136904761904762	0.0357142857142857	0	0	0	0	0	0	0	0	0	0
865	0.422619047619048	0.255952380952381	0.148809523809524	0.136904761904762	0.0357142857142857	0	0	0	0	0	0	0	0	0	0
866	0.420118343195266	0.254437869822485	0.153846153846154	0.136094674556213	0.0355029585798817	0	0	0	0	0	0	0	0	0	0
867	0.436363636363636	0.248484848484848	0.151515151515152	0.133333333333333	0.0303030303030303	0	0	0	0	0	0	0	0	0	0
868	0.423529411764706	0.252941176470588	0.152941176470588	0.135294117647059	0.0352941176470588	0	0	0	0	0	0	0	0	0	0
869	0.421686746987952	0.259036144578313	0.156626506024096	0.132530120481928	0.0301204819277108	0	0	0	0	0	0	0	0	0	0
870	0.420118343195266	0.254437869822485	0.14792899408284	0.142011834319527	0.0355029585798817	0	0	0	0	0	0	0	0	0	0
871	0.423529411764706	0.252941176470588	0.152941176470588	0.141176470588235	0.0294117647058824	0	0	0	0	0	0	0	0	0	0
872	0.421686746987952	0.259036144578313	0.150602409638554	0.132530120481928	0.036144578313253	0	0	0	0	0	0	0	0	0	0
873	0.42603550295858	0.248520710059172	0.153846153846154	0.142011834319527	0.029585798816568	0	0	0	0	0	0	0	0	0	0
874	0.421052631578947	0.251461988304094	0.152046783625731	0.140350877192982	0.0350877192982456	0	0	0	0	0	0	0	0	0	0
875	0.428571428571429	0.255952380952381	0.148809523809524	0.130952380952381	0.0357142857142857	0	0	0	0	0	0	0	0	0	0
876	0.416666666666667	0.255952380952381	0.154761904761905	0.136904761904762	0.0357142857142857	0	0	0	0	0	0	0	0	0	0
877	0.422619047619048	0.255952380952381	0.148809523809524	0.136904761904762	0.0357142857142857	0	0	0	0	0	0	0	0	0	0
878	0.423529411764706	0.252941176470588	0.152941176470588	0.135294117647059	0.0352941176470588	0	0	0	0	0	0	0	0	0	0
879	0.42603550295858	0.248520710059172	0.153846153846154	0.136094674556213	0.0355029585798817	0	0	0	0	0	0	0	0	0	0
880	0.425149700598802	0.239520958083832	0.155688622754491	0.143712574850299	0.0359281437125748	0	0	0	0	0	0	0	0	0	0
881	0.417647058823529	0.252941176470588	0.152941176470588	0.141176470588235	0.0352941176470588	0	0	0	0	0	0	0	0	0	0
882	0.422619047619048	0.25	0.154761904761905	0.136904761904762	0.0357142857142857	0	0	0	0	0	0	0	0	0	0
883	0.42603550295858	0.254437869822485	0.153846153846154	0.130177514792899	0.0355029585798817	0	0	0	0	0	0	0	0	0	0
884	0.423529411764706	0.252941176470588	0.152941176470588	0.135294117647059	0.0352941176470588	0	0	0	0	0	0	0	0	0	0
885	0.422619047619048	0.255952380952381	0.154761904761905	0.130952380952381	0.0357142857142857	0	0	0	0	0	0	0	0	0	0
886	0.417647058823529	0.252941176470588	0.152941176470588	0.141176470588235	0.0352941176470588	0	0	0	0	0	0	0	0	0	0
887	0.431137724550898	0.251497005988024	0.155688622754491	0.131736526946108	0.029940119760479	0	0	0	0	0	0	0	0	0	0
888	0.422619047619048	0.25	0.154761904761905	0.136904761904762	0.0357142857142857	0	0	0	0	0	0	0	0	0	0
889	0.420118343195266	0.254437869822485	0.14792899408284	0.142011834319527	0.0355029585798817	0	0	0	0	0	0	0	0	0	0
890	0.422619047619048	0.25	0.154761904761905	0.136904761904762	0.0357142857142857	0	0	0	0	0	0	0	0	0	0
891	0.421686746987952	0.253012048192771	0.156626506024096	0.132530120481928	0.036144578313253	0	0	0	0	0	0	0	0	0	0
892	0.417647058823529	0.252941176470588	0.152941176470588	0.141176470588235	0.0352941176470588	0	0	0	0	0	0	0	0	0	0
893	0.413173652694611	0.251497005988024	0.155688622754491	0.143712574850299	0.0359281437125748	0	0	0	0	0	0	0	0	0	0
894	0.420118343195266	0.254437869822485	0.153846153846154	0.136094674556213	0.0355029585798817	0	0	0	0	0	0	0	0	0	0
895	0.427710843373494	0.253012048192771	0.156626506024096	0.126506024096386	0.036144578313253	0	0	0	0	0	0	0	0	0	0
896	0.42603550295858	0.254437869822485	0.14792899408284	0.136094674556213	0.0355029585798817	0	0	0	0	0	0	0	0	0	0
897	0.423529411764706	0.252941176470588	0.152941176470588	0.135294117647059	0.0352941176470588	0	0	0	0	0	0	0	0	0	0
898	0.418181818181818	0.260606060606061	0.157575757575758	0.133333333333333	0.0303030303030303	0	0	0	0	0	0	0	0	0	0
899	0.422619047619048	0.255952380952381	0.160714285714286	0.125	0.0357142857142857	0	0	0	0	0	0	0	0	0	0
900	0.417647058823529	0.252941176470588	0.152941176470588	0.141176470588235	0.0352941176470588	0	0	0	0	0	0	0	0	0	0
901	0.425149700598802	0.25748502994012	0.149700598802395	0.131736526946108	0.0359281437125748	0	0	0	0	0	0	0	0	0	0
902	0.423529411764706	0.252941176470588	0.152941176470588	0.135294117647059	0.0352941176470588	0	0	0	0	0	0	0	0	0	0
903	0.415204678362573	0.257309941520468	0.152046783625731	0.140350877192982	0.0350877192982456	0	0	0	0	0	0	0	0	0	0
904	0.419161676646707	0.25748502994012	0.155688622754491	0.137724550898204	0.029940119760479	0	0	0	0	0	0	0	0	0	0
905	0.428571428571429	0.255952380952381	0.148809523809524	0.130952380952381	0.0357142857142857	0	0	0	0	0	0	0	0	0	0
906	0.423529411764706	0.252941176470588	0.152941176470588	0.135294117647059	0.0352941176470588	0	0	0	0	0	0	0	0	0	0
907	0.423529411764706	0.252941176470588	0.152941176470588	0.135294117647059	0.0352941176470588	0	0	0	0	0	0	0	0	0	0
908	0.422619047619048	0.255952380952381	0.142857142857143	0.142857142857143	0.0357142857142857	0	0	0	0	0	0	0	0	0	0
909	0.417647058823529	0.252941176470588	0.152941176470588	0.141176470588235	0.0352941176470588	0	0	0	0	0	0	0	0	0	0
910	0.416666666666667	0.255952380952381	0.148809523809524	0.142857142857143	0.0357142857142857	0	0	0	0	0	0	0	0	0	0
911	0.426900584795322	0.251461988304094	0.152046783625731	0.134502923976608	0.0350877192982456	0	0	0	0	0	0	0	0	0	0
912	0.433734939759036	0.253012048192771	0.150602409638554	0.126506024096386	0.036144578313253	0	0	0	0	0	0	0	0	0	0
913	0.414201183431953	0.254437869822485	0.153846153846154	0.142011834319527	0.0355029585798817	0	0	0	0	0	0	0	0	0	0
914	0.423529411764706	0.252941176470588	0.152941176470588	0.135294117647059	0.0352941176470588	0	0	0	0	0	0	0	0	0	0
915	0.428571428571429	0.25	0.154761904761905	0.130952380952381	0.0357142857142857	0	0	0	0	0	0	0	0	0	0
916	0.423529411764706	0.252941176470588	0.152941176470588	0.135294117647059	0.0352941176470588	0	0	0	0	0	0	0	0	0	0
917	0.417647058823529	0.252941176470588	0.152941176470588	0.141176470588235	0.0352941176470588	0	0	0	0	0	0	0	0	0	0
918	0.413173652694611	0.25748502994012	0.155688622754491	0.143712574850299	0.029940119760479	0	0	0	0	0	0	0	0	0	0
919	0.417647058823529	0.252941176470588	0.152941176470588	0.141176470588235	0.0352941176470588	0	0	0	0	0	0	0	0	0	0
920	0.423529411764706	0.252941176470588	0.152941176470588	0.135294117647059	0.0352941176470588	0	0	0	0	0	0	0	0	0	0
921	0.41566265060241	0.253012048192771	0.156626506024096	0.13855421686747	0.036144578313253	0	0	0	0	0	0	0	0	0	0
922	0.428571428571429	0.25	0.148809523809524	0.136904761904762	0.0357142857142857	0	0	0	0	0	0	0	0	0	0
923	0.413173652694611	0.25748502994012	0.155688622754491	0.137724550898204	0.0359281437125748	0	0	0	0	0	0	0	0	0	0
924	0.422619047619048	0.25	0.154761904761905	0.142857142857143	0.0297619047619048	0	0	0	0	0	0	0	0	0	0
925	0.420731707317073	0.25609756097561	0.158536585365854	0.134146341463415	0.0304878048780488	0	0	0	0	0	0	0	0	0	0
926	0.427710843373494	0.259036144578313	0.156626506024096	0.120481927710843	0.036144578313253	0	0	0	0	0	0	0	0	0	0
927	0.420118343195266	0.254437869822485	0.14792899408284	0.142011834319527	0.0355029585798817	0	0	0	0	0	0	0	0	0	0
928	0.421686746987952	0.253012048192771	0.150602409638554	0.13855421686747	0.036144578313253	0	0	0	0	0	0	0	0	0	0
929	0.42603550295858	0.254437869822485	0.14792899408284	0.136094674556213	0.0355029585798817	0	0	0	0	0	0	0	0	0	0
930	0.420118343195266	0.254437869822485	0.153846153846154	0.136094674556213	0.0355029585798817	0	0	0	0	0	0	0	0	0	0
931	0.413173652694611	0.25748502994012	0.155688622754491	0.137724550898204	0.0359281437125748	0	0	0	0	0	0	0	0	0	0
932	0.422619047619048	0.255952380952381	0.148809523809524	0.136904761904762	0.0357142857142857	0	0	0	0	0	0	0	0	0	0
933	0.423529411764706	0.252941176470588	0.152941176470588	0.135294117647059	0.0352941176470588	0	0	0	0	0	0	0	0	0	0
934	0.421052631578947	0.251461988304094	0.152046783625731	0.140350877192982	0.0350877192982456	0	0	0	0	0	0	0	0	0	0
935	0.425149700598802	0.245508982035928	0.149700598802395	0.143712574850299	0.0359281437125748	0	0	0	0	0	0	0	0	0	0
936	0.423529411764706	0.252941176470588	0.152941176470588	0.135294117647059	0.0352941176470588	0	0	0	0	0	0	0	0	0	0
937	0.423529411764706	0.252941176470588	0.147058823529412	0.141176470588235	0.0352941176470588	0	0	0	0	0	0	0	0	0	0
938	0.420118343195266	0.254437869822485	0.153846153846154	0.142011834319527	0.029585798816568	0	0	0	0	0	0	0	0	0	0
939	0.423529411764706	0.252941176470588	0.152941176470588	0.135294117647059	0.0352941176470588	0	0	0	0	0	0	0	0	0	0
940	0.421052631578947	0.251461988304094	0.152046783625731	0.140350877192982	0.0350877192982456	0	0	0	0	0	0	0	0	0	0
941	0.422619047619048	0.255952380952381	0.154761904761905	0.136904761904762	0.0297619047619048	0	0	0	0	0	0	0	0	0	0
942	0.42603550295858	0.254437869822485	0.153846153846154	0.136094674556213	0.029585798816568	0	0	0	0	0	0	0	0	0	0
943	0.422619047619048	0.255952380952381	0.154761904761905	0.130952380952381	0.0357142857142857	0	0	0	0	0	0	0	0	0	0
944	0.421052631578947	0.251461988304094	0.152046783625731	0.140350877192982	0.0350877192982456	0	0	0	0	0	0	0	0	0	0
945	0.422619047619048	0.255952380952381	0.154761904761905	0.130952380952381	0.0357142857142857	0	0	0	0	0	0	0	0	0	0
946	0.425149700598802	0.251497005988024	0.149700598802395	0.143712574850299	0.029940119760479	0	0	0	0	0	0	0	0	0	0
947	0.42603550295858	0.248520710059172	0.153846153846154	0.136094674556213	0.0355029585798817	0	0	0	0	0	0	0	0	0	0
948	0.422619047619048	0.25	0.154761904761905	0.136904761904762	0.0357142857142857	0	0	0	0	0	0	0	0	0	0
949	0.420118343195266	0.254437869822485	0.153846153846154	0.136094674556213	0.0355029585798817	0	0	0	0	0	0	0	0	0	0
950	0.420118343195266	0.254437869822485	0.153846153846154	0.142011834319527	0.029585798816568	0	0	0	0	0	0	0	0	0	0
951	0.423529411764706	0.252941176470588	0.152941176470588	0.135294117647059	0.0352941176470588	0	0	0	0	0	0	0	0	0	0
952	0.422619047619048	0.255952380952381	0.148809523809524	0.136904761904762	0.0357142857142857	0	0	0	0	0	0	0	0	0	0
953	0.42603550295858	0.248520710059172	0.153846153846154	0.136094674556213	0.0355029585798817	0	0	0	0	0	0	0	0	0	0
954	0.428571428571429	0.255952380952381	0.148809523809524	0.130952380952381	0.0357142857142857	0	0	0	0	0	0	0	0	0	0
955	0.423529411764706	0.252941176470588	0.152941176470588	0.135294117647059	0.0352941176470588	0	0	0	0	0	0	0	0	0	0
956	0.425149700598802	0.25748502994012	0.155688622754491	0.131736526946108	0.029940119760479	0	0	0	0	0	0	0	0	0	0
957	0.414201183431953	0.254437869822485	0.153846153846154	0.142011834319527	0.0355029585798817	0	0	0	0	0	0	0	0	0	0
958	0.422619047619048	0.255952380952381	0.154761904761905	0.130952380952381	0.0357142857142857	0	0	0	0	0	0	0	0	0	0
959	0.417647058823529	0.252941176470588	0.152941176470588	0.141176470588235	0.0352941176470588	0	0	0	0	0	0	0	0	0	0
960	0.422619047619048	0.255952380952381	0.154761904761905	0.130952380952381	0.0357142857142857	0	0	0	0	0	0	0	0	0	0
961	0.416666666666667	0.255952380952381	0.154761904761905	0.142857142857143	0.0297619047619048	0	0	0	0	0	0	0	0	0	0
962	0.43452380952381	0.255952380952381	0.148809523809524	0.130952380952381	0.0297619047619048	0	0	0	0	0	0	0	0	0	0
963	0.421052631578947	0.251461988304094	0.152046783625731	0.140350877192982	0.0350877192982456	0	0	0	0	0	0	0	0	0	0
964	0.417647058823529	0.252941176470588	0.152941176470588	0.141176470588235	0.0352941176470588	0	0	0	0	0	0	0	0	0	0
965	0.419161676646707	0.25748502994012	0.155688622754491	0.131736526946108	0.0359281437125748	0	0	0	0	0	0	0	0	0	0
966	0.42603550295858	0.254437869822485	0.153846153846154	0.130177514792899	0.0355029585798817	0	0	0	0	0	0	0	0	0	0
967	0.425149700598802	0.25748502994012	0.149700598802395	0.131736526946108	0.0359281437125748	0	0	0	0	0	0	0	0	0	0
968	0.420118343195266	0.254437869822485	0.153846153846154	0.136094674556213	0.0355029585798817	0	0	0	0	0	0	0	0	0	0
969	0.420118343195266	0.254437869822485	0.14792899408284	0.142011834319527	0.0355029585798817	0	0	0	0	0	0	0	0	0	0
970	0.413173652694611	0.25748502994012	0.155688622754491	0.137724550898204	0.0359281437125748	0	0	0	0	0	0	0	0	0	0
971	0.417647058823529	0.252941176470588	0.152941176470588	0.141176470588235	0.0352941176470588	0	0	0	0	0	0	0	0	0	0
972	0.427710843373494	0.253012048192771	0.156626506024096	0.126506024096386	0.036144578313253	0	0	0	0	0	0	0	0	0	0
973	0.428571428571429	0.255952380952381	0.148809523809524	0.130952380952381	0.0357142857142857	0	0	0	0	0	0	0	0	0	0
974	0.417647058823529	0.252941176470588	0.152941176470588	0.141176470588235	0.0352941176470588	0	0	0	0	0	0	0	0	0	0
975	0.410714285714286	0.255952380952381	0.154761904761905	0.142857142857143	0.0357142857142857	0	0	0	0	0	0	0	0	0	0
976	0.423529411764706	0.252941176470588	0.152941176470588	0.135294117647059	0.0352941176470588	0	0	0	0	0	0	0	0	0	0
977	0.422619047619048	0.255952380952381	0.148809523809524	0.136904761904762	0.0357142857142857	0	0	0	0	0	0	0	0	0	0
978	0.421686746987952	0.259036144578313	0.150602409638554	0.13855421686747	0.0301204819277108	0	0	0	0	0	0	0	0	0	0
979	0.423529411764706	0.252941176470588	0.152941176470588	0.135294117647059	0.0352941176470588	0	0	0	0	0	0	0	0	0	0
980	0.417647058823529	0.252941176470588	0.152941176470588	0.141176470588235	0.0352941176470588	0	0	0	0	0	0	0	0	0	0
981	0.417647058823529	0.252941176470588	0.152941176470588	0.141176470588235	0.0352941176470588	0	0	0	0	0	0	0	0	0	0
982	0.420118343195266	0.254437869822485	0.153846153846154	0.136094674556213	0.0355029585798817	0	0	0	0	0	0	0	0	0	0
983	0.420118343195266	0.248520710059172	0.153846153846154	0.142011834319527	0.0355029585798817	0	0	0	0	0	0	0	0	0	0
984	0.425149700598802	0.251497005988024	0.155688622754491	0.131736526946108	0.0359281437125748	0	0	0	0	0	0	0	0	0	0
985	0.414201183431953	0.254437869822485	0.153846153846154	0.142011834319527	0.0355029585798817	0	0	0	0	0	0	0	0	0	0
986	0.423529411764706	0.247058823529412	0.152941176470588	0.141176470588235	0.0352941176470588	0	0	0	0	0	0	0	0	0	0
987	0.422619047619048	0.255952380952381	0.154761904761905	0.130952380952381	0.0357142857142857	0	0	0	0	0	0	0	0	0	0
988	0.425149700598802	0.25748502994012	0.149700598802395	0.131736526946108	0.0359281437125748	0	0	0	0	0	0	0	0	0	0
989	0.431137724550898	0.245508982035928	0.155688622754491	0.131736526946108	0.0359281437125748	0	0	0	0	0	0	0	0	0	0
990	0.43030303030303	0.260606060606061	0.151515151515152	0.121212121212121	0.0363636363636364	0	0	0	0	0	0	0	0	0	0
991	0.422619047619048	0.255952380952381	0.154761904761905	0.130952380952381	0.0357142857142857	0	0	0	0	0	0	0	0	0	0
992	0.417647058823529	0.252941176470588	0.152941176470588	0.141176470588235	0.0352941176470588	0	0	0	0	0	0	0	0	0	0
993	0.425149700598802	0.251497005988024	0.149700598802395	0.137724550898204	0.0359281437125748	0	0	0	0	0	0	0	0	0	0
994	0.426829268292683	0.25609756097561	0.158536585365854	0.128048780487805	0.0304878048780488	0	0	0	0	0	0	0	0	0	0
995	0.42603550295858	0.254437869822485	0.153846153846154	0.130177514792899	0.0355029585798817	0	0	0	0	0	0	0	0	0	0
996	0.423529411764706	0.252941176470588	0.152941176470588	0.135294117647059	0.0352941176470588	0	0	0	0	0	0	0	0	0	0
997	0.420118343195266	0.248520710059172	0.153846153846154	0.142011834319527	0.0355029585798817	0	0	0	0	0	0	0	0	0	0
998	0.420118343195266	0.254437869822485	0.153846153846154	0.136094674556213	0.0355029585798817	0	0	0	0	0	0	0	0	0	0
999	0.423529411764706	0.252941176470588	0.152941176470588	0.135294117647059	0.0352941176470588	0	0	0	0	0	0	0	0	0	0
1000	0.42603550295858	0.248520710059172	0.14792899408284	0.142011834319527	0.0355029585798817	0	0	0	0	0	0	0	0	0	0
1001	0.421686746987952	0.259036144578313	0.156626506024096	0.126506024096386	0.036144578313253	0	0	0	0	0	0	0	0	0	0
1002	Panel A, Blue	NA	NA	NA	NA	NA	NA	NA	NA	NA	NA	NA	NA	NA	NA
1003	0.379310344827586	0.189655172413793	0.224137931034483	0.120689655172414	0.0862068965517241	0	0	0	0	0	0	0	0	0	0
1004	0.379310344827586	0.189655172413793	0.224137931034483	0.120689655172414	0.0862068965517241	0	0	0	0	0	0	0	0	0	0
1005	0.379310344827586	0.189655172413793	0.224137931034483	0.120689655172414	0.0862068965517241	0	0	0	0	0	0	0	0	0	0
1006	0.379310344827586	0.189655172413793	0.224137931034483	0.120689655172414	0.0862068965517241	0	0	0	0	0	0	0	0	0	0
1007	0.379310344827586	0.189655172413793	0.224137931034483	0.120689655172414	0.0862068965517241	0	0	0	0	0	0	0	0	0	0
1008	0.368421052631579	0.192982456140351	0.228070175438596	0.12280701754386	0.087719298245614	0	0	0	0	0	0	0	0	0	0
1009	0.385964912280702	0.192982456140351	0.228070175438596	0.105263157894737	0.087719298245614	0	0	0	0	0	0	0	0	0	0
1010	0.379310344827586	0.189655172413793	0.224137931034483	0.120689655172414	0.0862068965517241	0	0	0	0	0	0	0	0	0	0
1011	0.379310344827586	0.189655172413793	0.224137931034483	0.120689655172414	0.0862068965517241	0	0	0	0	0	0	0	0	0	0
1012	0.379310344827586	0.189655172413793	0.224137931034483	0.120689655172414	0.0862068965517241	0	0	0	0	0	0	0	0	0	0
1013	0.379310344827586	0.189655172413793	0.224137931034483	0.120689655172414	0.0862068965517241	0	0	0	0	0	0	0	0	0	0
1014	0.379310344827586	0.189655172413793	0.224137931034483	0.120689655172414	0.0862068965517241	0	0	0	0	0	0	0	0	0	0
1015	0.379310344827586	0.189655172413793	0.224137931034483	0.120689655172414	0.0862068965517241	0	0	0	0	0	0	0	0	0	0
1016	0.379310344827586	0.189655172413793	0.224137931034483	0.120689655172414	0.0862068965517241	0	0	0	0	0	0	0	0	0	0
1017	0.379310344827586	0.189655172413793	0.224137931034483	0.120689655172414	0.0862068965517241	0	0	0	0	0	0	0	0	0	0
1018	0.379310344827586	0.189655172413793	0.224137931034483	0.120689655172414	0.0862068965517241	0	0	0	0	0	0	0	0	0	0
1019	0.379310344827586	0.189655172413793	0.224137931034483	0.120689655172414	0.0862068965517241	0	0	0	0	0	0	0	0	0	0
1020	0.385964912280702	0.192982456140351	0.228070175438596	0.12280701754386	0.0701754385964912	0	0	0	0	0	0	0	0	0	0
1021	0.385964912280702	0.192982456140351	0.228070175438596	0.12280701754386	0.0701754385964912	0	0	0	0	0	0	0	0	0	0
1022	0.379310344827586	0.189655172413793	0.224137931034483	0.120689655172414	0.0862068965517241	0	0	0	0	0	0	0	0	0	0
1023	0.379310344827586	0.189655172413793	0.224137931034483	0.120689655172414	0.0862068965517241	0	0	0	0	0	0	0	0	0	0
1024	0.379310344827586	0.189655172413793	0.224137931034483	0.120689655172414	0.0862068965517241	0	0	0	0	0	0	0	0	0	0
1025	0.368421052631579	0.192982456140351	0.228070175438596	0.12280701754386	0.087719298245614	0	0	0	0	0	0	0	0	0	0
1026	0.379310344827586	0.189655172413793	0.224137931034483	0.120689655172414	0.0862068965517241	0	0	0	0	0	0	0	0	0	0
1027	0.379310344827586	0.189655172413793	0.224137931034483	0.120689655172414	0.0862068965517241	0	0	0	0	0	0	0	0	0	0
1028	0.379310344827586	0.189655172413793	0.224137931034483	0.120689655172414	0.0862068965517241	0	0	0	0	0	0	0	0	0	0
1029	0.379310344827586	0.189655172413793	0.224137931034483	0.120689655172414	0.0862068965517241	0	0	0	0	0	0	0	0	0	0
1030	0.379310344827586	0.189655172413793	0.224137931034483	0.120689655172414	0.0862068965517241	0	0	0	0	0	0	0	0	0	0
1031	0.379310344827586	0.189655172413793	0.224137931034483	0.120689655172414	0.0862068965517241	0	0	0	0	0	0	0	0	0	0
1032	0.385964912280702	0.192982456140351	0.210526315789474	0.12280701754386	0.087719298245614	0	0	0	0	0	0	0	0	0	0
1033	0.379310344827586	0.189655172413793	0.224137931034483	0.120689655172414	0.0862068965517241	0	0	0	0	0	0	0	0	0	0
1034	0.379310344827586	0.189655172413793	0.224137931034483	0.120689655172414	0.0862068965517241	0	0	0	0	0	0	0	0	0	0
1035	0.379310344827586	0.189655172413793	0.224137931034483	0.120689655172414	0.0862068965517241	0	0	0	0	0	0	0	0	0	0
1036	0.379310344827586	0.189655172413793	0.224137931034483	0.120689655172414	0.0862068965517241	0	0	0	0	0	0	0	0	0	0
1037	0.379310344827586	0.189655172413793	0.224137931034483	0.120689655172414	0.0862068965517241	0	0	0	0	0	0	0	0	0	0
1038	0.385964912280702	0.192982456140351	0.210526315789474	0.12280701754386	0.087719298245614	0	0	0	0	0	0	0	0	0	0
1039	0.379310344827586	0.189655172413793	0.224137931034483	0.120689655172414	0.0862068965517241	0	0	0	0	0	0	0	0	0	0
1040	0.379310344827586	0.189655172413793	0.224137931034483	0.120689655172414	0.0862068965517241	0	0	0	0	0	0	0	0	0	0
1041	0.379310344827586	0.189655172413793	0.224137931034483	0.120689655172414	0.0862068965517241	0	0	0	0	0	0	0	0	0	0
1042	0.379310344827586	0.189655172413793	0.224137931034483	0.120689655172414	0.0862068965517241	0	0	0	0	0	0	0	0	0	0
1043	0.392857142857143	0.196428571428571	0.232142857142857	0.125	0.0535714285714286	0	0	0	0	0	0	0	0	0	0
1044	0.379310344827586	0.189655172413793	0.224137931034483	0.120689655172414	0.0862068965517241	0	0	0	0	0	0	0	0	0	0
1045	0.379310344827586	0.189655172413793	0.224137931034483	0.120689655172414	0.0862068965517241	0	0	0	0	0	0	0	0	0	0
1046	0.379310344827586	0.189655172413793	0.224137931034483	0.120689655172414	0.0862068965517241	0	0	0	0	0	0	0	0	0	0
1047	0.379310344827586	0.189655172413793	0.224137931034483	0.120689655172414	0.0862068965517241	0	0	0	0	0	0	0	0	0	0
1048	0.389830508474576	0.186440677966102	0.220338983050847	0.11864406779661	0.0847457627118644	0	0	0	0	0	0	0	0	0	0
1049	0.372881355932203	0.186440677966102	0.23728813559322	0.11864406779661	0.0847457627118644	0	0	0	0	0	0	0	0	0	0
1050	0.379310344827586	0.189655172413793	0.224137931034483	0.120689655172414	0.0862068965517241	0	0	0	0	0	0	0	0	0	0
1051	0.379310344827586	0.189655172413793	0.224137931034483	0.120689655172414	0.0862068965517241	0	0	0	0	0	0	0	0	0	0
1052	0.379310344827586	0.189655172413793	0.224137931034483	0.120689655172414	0.0862068965517241	0	0	0	0	0	0	0	0	0	0
1053	0.357142857142857	0.196428571428571	0.232142857142857	0.125	0.0892857142857143	0	0	0	0	0	0	0	0	0	0
1054	0.368421052631579	0.192982456140351	0.228070175438596	0.12280701754386	0.087719298245614	0	0	0	0	0	0	0	0	0	0
1055	0.385964912280702	0.192982456140351	0.210526315789474	0.12280701754386	0.087719298245614	0	0	0	0	0	0	0	0	0	0
1056	0.379310344827586	0.189655172413793	0.224137931034483	0.120689655172414	0.0862068965517241	0	0	0	0	0	0	0	0	0	0
1057	0.379310344827586	0.189655172413793	0.224137931034483	0.120689655172414	0.0862068965517241	0	0	0	0	0	0	0	0	0	0
1058	0.379310344827586	0.189655172413793	0.224137931034483	0.120689655172414	0.0862068965517241	0	0	0	0	0	0	0	0	0	0
1059	0.379310344827586	0.189655172413793	0.224137931034483	0.120689655172414	0.0862068965517241	0	0	0	0	0	0	0	0	0	0
1060	0.385964912280702	0.192982456140351	0.228070175438596	0.105263157894737	0.087719298245614	0	0	0	0	0	0	0	0	0	0
1061	0.379310344827586	0.189655172413793	0.224137931034483	0.120689655172414	0.0862068965517241	0	0	0	0	0	0	0	0	0	0
1062	0.385964912280702	0.192982456140351	0.210526315789474	0.12280701754386	0.087719298245614	0	0	0	0	0	0	0	0	0	0
1063	0.379310344827586	0.189655172413793	0.224137931034483	0.120689655172414	0.0862068965517241	0	0	0	0	0	0	0	0	0	0
1064	0.379310344827586	0.189655172413793	0.224137931034483	0.120689655172414	0.0862068965517241	0	0	0	0	0	0	0	0	0	0
1065	0.385964912280702	0.192982456140351	0.210526315789474	0.12280701754386	0.087719298245614	0	0	0	0	0	0	0	0	0	0
1066	0.379310344827586	0.189655172413793	0.224137931034483	0.120689655172414	0.0862068965517241	0	0	0	0	0	0	0	0	0	0
1067	0.379310344827586	0.189655172413793	0.224137931034483	0.120689655172414	0.0862068965517241	0	0	0	0	0	0	0	0	0	0
1068	0.379310344827586	0.189655172413793	0.224137931034483	0.120689655172414	0.0862068965517241	0	0	0	0	0	0	0	0	0	0
1069	0.379310344827586	0.189655172413793	0.224137931034483	0.120689655172414	0.0862068965517241	0	0	0	0	0	0	0	0	0	0
1070	0.379310344827586	0.189655172413793	0.224137931034483	0.120689655172414	0.0862068965517241	0	0	0	0	0	0	0	0	0	0
1071	0.379310344827586	0.189655172413793	0.224137931034483	0.120689655172414	0.0862068965517241	0	0	0	0	0	0	0	0	0	0
1072	0.379310344827586	0.189655172413793	0.224137931034483	0.120689655172414	0.0862068965517241	0	0	0	0	0	0	0	0	0	0
1073	0.379310344827586	0.189655172413793	0.224137931034483	0.120689655172414	0.0862068965517241	0	0	0	0	0	0	0	0	0	0
1074	0.379310344827586	0.189655172413793	0.224137931034483	0.120689655172414	0.0862068965517241	0	0	0	0	0	0	0	0	0	0
1075	0.379310344827586	0.189655172413793	0.224137931034483	0.120689655172414	0.0862068965517241	0	0	0	0	0	0	0	0	0	0
1076	0.379310344827586	0.189655172413793	0.224137931034483	0.120689655172414	0.0862068965517241	0	0	0	0	0	0	0	0	0	0
1077	0.379310344827586	0.189655172413793	0.224137931034483	0.120689655172414	0.0862068965517241	0	0	0	0	0	0	0	0	0	0
1078	0.379310344827586	0.189655172413793	0.224137931034483	0.120689655172414	0.0862068965517241	0	0	0	0	0	0	0	0	0	0
1079	0.379310344827586	0.189655172413793	0.224137931034483	0.120689655172414	0.0862068965517241	0	0	0	0	0	0	0	0	0	0
1080	0.379310344827586	0.189655172413793	0.224137931034483	0.120689655172414	0.0862068965517241	0	0	0	0	0	0	0	0	0	0
1081	0.379310344827586	0.189655172413793	0.224137931034483	0.120689655172414	0.0862068965517241	0	0	0	0	0	0	0	0	0	0
1082	0.379310344827586	0.189655172413793	0.224137931034483	0.120689655172414	0.0862068965517241	0	0	0	0	0	0	0	0	0	0
1083	0.379310344827586	0.189655172413793	0.224137931034483	0.120689655172414	0.0862068965517241	0	0	0	0	0	0	0	0	0	0
1084	0.385964912280702	0.192982456140351	0.210526315789474	0.12280701754386	0.087719298245614	0	0	0	0	0	0	0	0	0	0
1085	0.379310344827586	0.189655172413793	0.224137931034483	0.120689655172414	0.0862068965517241	0	0	0	0	0	0	0	0	0	0
1086	0.379310344827586	0.189655172413793	0.224137931034483	0.120689655172414	0.0862068965517241	0	0	0	0	0	0	0	0	0	0
1087	0.379310344827586	0.189655172413793	0.224137931034483	0.120689655172414	0.0862068965517241	0	0	0	0	0	0	0	0	0	0
1088	0.379310344827586	0.189655172413793	0.224137931034483	0.120689655172414	0.0862068965517241	0	0	0	0	0	0	0	0	0	0
1089	0.379310344827586	0.189655172413793	0.224137931034483	0.120689655172414	0.0862068965517241	0	0	0	0	0	0	0	0	0	0
1090	0.385964912280702	0.192982456140351	0.210526315789474	0.12280701754386	0.087719298245614	0	0	0	0	0	0	0	0	0	0
1091	0.379310344827586	0.189655172413793	0.224137931034483	0.120689655172414	0.0862068965517241	0	0	0	0	0	0	0	0	0	0
1092	0.379310344827586	0.189655172413793	0.224137931034483	0.120689655172414	0.0862068965517241	0	0	0	0	0	0	0	0	0	0
1093	0.379310344827586	0.189655172413793	0.224137931034483	0.120689655172414	0.0862068965517241	0	0	0	0	0	0	0	0	0	0
1094	0.379310344827586	0.189655172413793	0.224137931034483	0.120689655172414	0.0862068965517241	0	0	0	0	0	0	0	0	0	0
1095	0.368421052631579	0.192982456140351	0.228070175438596	0.12280701754386	0.087719298245614	0	0	0	0	0	0	0	0	0	0
1096	0.379310344827586	0.189655172413793	0.224137931034483	0.120689655172414	0.0862068965517241	0	0	0	0	0	0	0	0	0	0
1097	0.385964912280702	0.192982456140351	0.210526315789474	0.12280701754386	0.087719298245614	0	0	0	0	0	0	0	0	0	0
1098	0.379310344827586	0.189655172413793	0.224137931034483	0.120689655172414	0.0862068965517241	0	0	0	0	0	0	0	0	0	0
1099	0.385964912280702	0.192982456140351	0.210526315789474	0.12280701754386	0.087719298245614	0	0	0	0	0	0	0	0	0	0
1100	0.379310344827586	0.189655172413793	0.224137931034483	0.120689655172414	0.0862068965517241	0	0	0	0	0	0	0	0	0	0
1101	0.379310344827586	0.189655172413793	0.224137931034483	0.120689655172414	0.0862068965517241	0	0	0	0	0	0	0	0	0	0
1102	0.379310344827586	0.189655172413793	0.224137931034483	0.120689655172414	0.0862068965517241	0	0	0	0	0	0	0	0	0	0
1103	0.385964912280702	0.192982456140351	0.228070175438596	0.12280701754386	0.0701754385964912	0	0	0	0	0	0	0	0	0	0
1104	0.379310344827586	0.189655172413793	0.224137931034483	0.120689655172414	0.0862068965517241	0	0	0	0	0	0	0	0	0	0
1105	0.372881355932203	0.186440677966102	0.23728813559322	0.11864406779661	0.0847457627118644	0	0	0	0	0	0	0	0	0	0
1106	0.375	0.196428571428571	0.232142857142857	0.125	0.0714285714285714	0	0	0	0	0	0	0	0	0	0
1107	0.379310344827586	0.189655172413793	0.224137931034483	0.120689655172414	0.0862068965517241	0	0	0	0	0	0	0	0	0	0
1108	0.379310344827586	0.189655172413793	0.224137931034483	0.120689655172414	0.0862068965517241	0	0	0	0	0	0	0	0	0	0
1109	0.379310344827586	0.189655172413793	0.224137931034483	0.120689655172414	0.0862068965517241	0	0	0	0	0	0	0	0	0	0
1110	0.385964912280702	0.192982456140351	0.228070175438596	0.105263157894737	0.087719298245614	0	0	0	0	0	0	0	0	0	0
1111	0.379310344827586	0.189655172413793	0.224137931034483	0.120689655172414	0.0862068965517241	0	0	0	0	0	0	0	0	0	0
1112	0.379310344827586	0.189655172413793	0.224137931034483	0.120689655172414	0.0862068965517241	0	0	0	0	0	0	0	0	0	0
1113	0.379310344827586	0.189655172413793	0.224137931034483	0.120689655172414	0.0862068965517241	0	0	0	0	0	0	0	0	0	0
1114	0.392857142857143	0.196428571428571	0.214285714285714	0.107142857142857	0.0892857142857143	0	0	0	0	0	0	0	0	0	0
1115	0.379310344827586	0.172413793103448	0.224137931034483	0.137931034482759	0.0862068965517241	0	0	0	0	0	0	0	0	0	0
1116	0.379310344827586	0.189655172413793	0.224137931034483	0.120689655172414	0.0862068965517241	0	0	0	0	0	0	0	0	0	0
1117	0.379310344827586	0.189655172413793	0.224137931034483	0.120689655172414	0.0862068965517241	0	0	0	0	0	0	0	0	0	0
1118	0.379310344827586	0.189655172413793	0.224137931034483	0.120689655172414	0.0862068965517241	0	0	0	0	0	0	0	0	0	0
1119	0.379310344827586	0.189655172413793	0.224137931034483	0.120689655172414	0.0862068965517241	0	0	0	0	0	0	0	0	0	0
1120	0.379310344827586	0.189655172413793	0.224137931034483	0.120689655172414	0.0862068965517241	0	0	0	0	0	0	0	0	0	0
1121	0.379310344827586	0.189655172413793	0.224137931034483	0.120689655172414	0.0862068965517241	0	0	0	0	0	0	0	0	0	0
1122	0.368421052631579	0.192982456140351	0.228070175438596	0.12280701754386	0.087719298245614	0	0	0	0	0	0	0	0	0	0
1123	0.385964912280702	0.192982456140351	0.210526315789474	0.12280701754386	0.087719298245614	0	0	0	0	0	0	0	0	0	0
1124	0.379310344827586	0.189655172413793	0.224137931034483	0.120689655172414	0.0862068965517241	0	0	0	0	0	0	0	0	0	0
1125	0.379310344827586	0.189655172413793	0.224137931034483	0.120689655172414	0.0862068965517241	0	0	0	0	0	0	0	0	0	0
1126	0.379310344827586	0.189655172413793	0.224137931034483	0.120689655172414	0.0862068965517241	0	0	0	0	0	0	0	0	0	0
1127	0.379310344827586	0.189655172413793	0.224137931034483	0.120689655172414	0.0862068965517241	0	0	0	0	0	0	0	0	0	0
1128	0.379310344827586	0.189655172413793	0.224137931034483	0.120689655172414	0.0862068965517241	0	0	0	0	0	0	0	0	0	0
1129	0.379310344827586	0.189655172413793	0.224137931034483	0.120689655172414	0.0862068965517241	0	0	0	0	0	0	0	0	0	0
1130	0.379310344827586	0.189655172413793	0.224137931034483	0.120689655172414	0.0862068965517241	0	0	0	0	0	0	0	0	0	0
1131	0.379310344827586	0.189655172413793	0.224137931034483	0.120689655172414	0.0862068965517241	0	0	0	0	0	0	0	0	0	0
1132	0.379310344827586	0.189655172413793	0.224137931034483	0.120689655172414	0.0862068965517241	0	0	0	0	0	0	0	0	0	0
1133	0.379310344827586	0.189655172413793	0.224137931034483	0.120689655172414	0.0862068965517241	0	0	0	0	0	0	0	0	0	0
1134	0.379310344827586	0.189655172413793	0.224137931034483	0.120689655172414	0.0862068965517241	0	0	0	0	0	0	0	0	0	0
1135	0.379310344827586	0.189655172413793	0.224137931034483	0.120689655172414	0.0862068965517241	0	0	0	0	0	0	0	0	0	0
1136	0.379310344827586	0.189655172413793	0.224137931034483	0.120689655172414	0.0862068965517241	0	0	0	0	0	0	0	0	0	0
1137	0.379310344827586	0.189655172413793	0.224137931034483	0.120689655172414	0.0862068965517241	0	0	0	0	0	0	0	0	0	0
1138	0.379310344827586	0.189655172413793	0.224137931034483	0.120689655172414	0.0862068965517241	0	0	0	0	0	0	0	0	0	0
1139	0.379310344827586	0.189655172413793	0.224137931034483	0.120689655172414	0.0862068965517241	0	0	0	0	0	0	0	0	0	0
1140	0.389830508474576	0.186440677966102	0.220338983050847	0.11864406779661	0.0847457627118644	0	0	0	0	0	0	0	0	0	0
1141	0.379310344827586	0.189655172413793	0.224137931034483	0.120689655172414	0.0862068965517241	0	0	0	0	0	0	0	0	0	0
1142	0.379310344827586	0.189655172413793	0.224137931034483	0.120689655172414	0.0862068965517241	0	0	0	0	0	0	0	0	0	0
1143	0.379310344827586	0.189655172413793	0.224137931034483	0.120689655172414	0.0862068965517241	0	0	0	0	0	0	0	0	0	0
1144	0.379310344827586	0.189655172413793	0.224137931034483	0.120689655172414	0.0862068965517241	0	0	0	0	0	0	0	0	0	0
1145	0.385964912280702	0.192982456140351	0.228070175438596	0.12280701754386	0.0701754385964912	0	0	0	0	0	0	0	0	0	0
1146	0.379310344827586	0.189655172413793	0.224137931034483	0.120689655172414	0.0862068965517241	0	0	0	0	0	0	0	0	0	0
1147	0.379310344827586	0.189655172413793	0.224137931034483	0.120689655172414	0.0862068965517241	0	0	0	0	0	0	0	0	0	0
1148	0.379310344827586	0.189655172413793	0.224137931034483	0.120689655172414	0.0862068965517241	0	0	0	0	0	0	0	0	0	0
1149	0.379310344827586	0.189655172413793	0.224137931034483	0.120689655172414	0.0862068965517241	0	0	0	0	0	0	0	0	0	0
1150	0.379310344827586	0.189655172413793	0.224137931034483	0.120689655172414	0.0862068965517241	0	0	0	0	0	0	0	0	0	0
1151	0.379310344827586	0.189655172413793	0.224137931034483	0.120689655172414	0.0862068965517241	0	0	0	0	0	0	0	0	0	0
1152	0.379310344827586	0.189655172413793	0.224137931034483	0.120689655172414	0.0862068965517241	0	0	0	0	0	0	0	0	0	0
1153	0.379310344827586	0.189655172413793	0.224137931034483	0.120689655172414	0.0862068965517241	0	0	0	0	0	0	0	0	0	0
1154	0.379310344827586	0.189655172413793	0.224137931034483	0.120689655172414	0.0862068965517241	0	0	0	0	0	0	0	0	0	0
1155	0.379310344827586	0.189655172413793	0.224137931034483	0.120689655172414	0.0862068965517241	0	0	0	0	0	0	0	0	0	0
1156	0.379310344827586	0.189655172413793	0.224137931034483	0.120689655172414	0.0862068965517241	0	0	0	0	0	0	0	0	0	0
1157	0.385964912280702	0.192982456140351	0.210526315789474	0.12280701754386	0.087719298245614	0	0	0	0	0	0	0	0	0	0
1158	0.379310344827586	0.189655172413793	0.224137931034483	0.120689655172414	0.0862068965517241	0	0	0	0	0	0	0	0	0	0
1159	0.379310344827586	0.189655172413793	0.224137931034483	0.120689655172414	0.0862068965517241	0	0	0	0	0	0	0	0	0	0
1160	0.379310344827586	0.189655172413793	0.224137931034483	0.120689655172414	0.0862068965517241	0	0	0	0	0	0	0	0	0	0
1161	0.379310344827586	0.189655172413793	0.224137931034483	0.120689655172414	0.0862068965517241	0	0	0	0	0	0	0	0	0	0
1162	0.379310344827586	0.189655172413793	0.224137931034483	0.120689655172414	0.0862068965517241	0	0	0	0	0	0	0	0	0	0
1163	0.379310344827586	0.189655172413793	0.224137931034483	0.120689655172414	0.0862068965517241	0	0	0	0	0	0	0	0	0	0
1164	0.379310344827586	0.189655172413793	0.224137931034483	0.120689655172414	0.0862068965517241	0	0	0	0	0	0	0	0	0	0
1165	0.385964912280702	0.192982456140351	0.210526315789474	0.12280701754386	0.087719298245614	0	0	0	0	0	0	0	0	0	0
1166	0.379310344827586	0.189655172413793	0.224137931034483	0.120689655172414	0.0862068965517241	0	0	0	0	0	0	0	0	0	0
1167	0.379310344827586	0.189655172413793	0.224137931034483	0.120689655172414	0.0862068965517241	0	0	0	0	0	0	0	0	0	0
1168	0.385964912280702	0.192982456140351	0.210526315789474	0.12280701754386	0.087719298245614	0	0	0	0	0	0	0	0	0	0
1169	0.379310344827586	0.189655172413793	0.224137931034483	0.120689655172414	0.0862068965517241	0	0	0	0	0	0	0	0	0	0
1170	0.379310344827586	0.189655172413793	0.224137931034483	0.120689655172414	0.0862068965517241	0	0	0	0	0	0	0	0	0	0
1171	0.379310344827586	0.189655172413793	0.224137931034483	0.120689655172414	0.0862068965517241	0	0	0	0	0	0	0	0	0	0
1172	0.379310344827586	0.189655172413793	0.224137931034483	0.120689655172414	0.0862068965517241	0	0	0	0	0	0	0	0	0	0
1173	0.385964912280702	0.192982456140351	0.228070175438596	0.105263157894737	0.087719298245614	0	0	0	0	0	0	0	0	0	0
1174	0.385964912280702	0.192982456140351	0.210526315789474	0.12280701754386	0.087719298245614	0	0	0	0	0	0	0	0	0	0
1175	0.385964912280702	0.192982456140351	0.210526315789474	0.12280701754386	0.087719298245614	0	0	0	0	0	0	0	0	0	0
1176	0.379310344827586	0.189655172413793	0.224137931034483	0.120689655172414	0.0862068965517241	0	0	0	0	0	0	0	0	0	0
1177	0.379310344827586	0.189655172413793	0.224137931034483	0.120689655172414	0.0862068965517241	0	0	0	0	0	0	0	0	0	0
1178	0.372881355932203	0.186440677966102	0.220338983050847	0.135593220338983	0.0847457627118644	0	0	0	0	0	0	0	0	0	0
1179	0.379310344827586	0.189655172413793	0.224137931034483	0.120689655172414	0.0862068965517241	0	0	0	0	0	0	0	0	0	0
1180	0.379310344827586	0.189655172413793	0.224137931034483	0.120689655172414	0.0862068965517241	0	0	0	0	0	0	0	0	0	0
1181	0.385964912280702	0.192982456140351	0.210526315789474	0.12280701754386	0.087719298245614	0	0	0	0	0	0	0	0	0	0
1182	0.379310344827586	0.189655172413793	0.224137931034483	0.120689655172414	0.0862068965517241	0	0	0	0	0	0	0	0	0	0
1183	0.379310344827586	0.189655172413793	0.224137931034483	0.120689655172414	0.0862068965517241	0	0	0	0	0	0	0	0	0	0
1184	0.379310344827586	0.189655172413793	0.224137931034483	0.120689655172414	0.0862068965517241	0	0	0	0	0	0	0	0	0	0
1185	0.379310344827586	0.189655172413793	0.224137931034483	0.120689655172414	0.0862068965517241	0	0	0	0	0	0	0	0	0	0
1186	0.379310344827586	0.189655172413793	0.224137931034483	0.120689655172414	0.0862068965517241	0	0	0	0	0	0	0	0	0	0
1187	0.372881355932203	0.186440677966102	0.23728813559322	0.11864406779661	0.0847457627118644	0	0	0	0	0	0	0	0	0	0
1188	0.379310344827586	0.189655172413793	0.224137931034483	0.120689655172414	0.0862068965517241	0	0	0	0	0	0	0	0	0	0
1189	0.379310344827586	0.189655172413793	0.224137931034483	0.120689655172414	0.0862068965517241	0	0	0	0	0	0	0	0	0	0
1190	0.372881355932203	0.186440677966102	0.220338983050847	0.135593220338983	0.0847457627118644	0	0	0	0	0	0	0	0	0	0
1191	0.379310344827586	0.189655172413793	0.224137931034483	0.120689655172414	0.0862068965517241	0	0	0	0	0	0	0	0	0	0
1192	0.379310344827586	0.189655172413793	0.224137931034483	0.120689655172414	0.0862068965517241	0	0	0	0	0	0	0	0	0	0
1193	0.379310344827586	0.189655172413793	0.224137931034483	0.120689655172414	0.0862068965517241	0	0	0	0	0	0	0	0	0	0
1194	0.379310344827586	0.189655172413793	0.224137931034483	0.120689655172414	0.0862068965517241	0	0	0	0	0	0	0	0	0	0
1195	0.379310344827586	0.189655172413793	0.224137931034483	0.120689655172414	0.0862068965517241	0	0	0	0	0	0	0	0	0	0
1196	0.379310344827586	0.189655172413793	0.224137931034483	0.120689655172414	0.0862068965517241	0	0	0	0	0	0	0	0	0	0
1197	0.379310344827586	0.189655172413793	0.224137931034483	0.120689655172414	0.0862068965517241	0	0	0	0	0	0	0	0	0	0
1198	0.385964912280702	0.192982456140351	0.210526315789474	0.12280701754386	0.087719298245614	0	0	0	0	0	0	0	0	0	0
1199	0.379310344827586	0.189655172413793	0.224137931034483	0.120689655172414	0.0862068965517241	0	0	0	0	0	0	0	0	0	0
1200	0.379310344827586	0.189655172413793	0.224137931034483	0.120689655172414	0.0862068965517241	0	0	0	0	0	0	0	0	0	0
1201	0.379310344827586	0.189655172413793	0.224137931034483	0.120689655172414	0.0862068965517241	0	0	0	0	0	0	0	0	0	0
1202	0.379310344827586	0.189655172413793	0.224137931034483	0.120689655172414	0.0862068965517241	0	0	0	0	0	0	0	0	0	0
1203	0.379310344827586	0.189655172413793	0.224137931034483	0.120689655172414	0.0862068965517241	0	0	0	0	0	0	0	0	0	0
1204	0.379310344827586	0.189655172413793	0.224137931034483	0.120689655172414	0.0862068965517241	0	0	0	0	0	0	0	0	0	0
1205	0.379310344827586	0.189655172413793	0.224137931034483	0.120689655172414	0.0862068965517241	0	0	0	0	0	0	0	0	0	0
1206	0.385964912280702	0.175438596491228	0.228070175438596	0.12280701754386	0.087719298245614	0	0	0	0	0	0	0	0	0	0
1207	0.379310344827586	0.189655172413793	0.224137931034483	0.120689655172414	0.0862068965517241	0	0	0	0	0	0	0	0	0	0
1208	0.379310344827586	0.189655172413793	0.224137931034483	0.120689655172414	0.0862068965517241	0	0	0	0	0	0	0	0	0	0
1209	0.368421052631579	0.192982456140351	0.228070175438596	0.12280701754386	0.087719298245614	0	0	0	0	0	0	0	0	0	0
1210	0.379310344827586	0.189655172413793	0.224137931034483	0.120689655172414	0.0862068965517241	0	0	0	0	0	0	0	0	0	0
1211	0.379310344827586	0.189655172413793	0.224137931034483	0.120689655172414	0.0862068965517241	0	0	0	0	0	0	0	0	0	0
1212	0.362068965517241	0.206896551724138	0.224137931034483	0.120689655172414	0.0862068965517241	0	0	0	0	0	0	0	0	0	0
1213	0.385964912280702	0.192982456140351	0.228070175438596	0.105263157894737	0.087719298245614	0	0	0	0	0	0	0	0	0	0
1214	0.379310344827586	0.189655172413793	0.224137931034483	0.120689655172414	0.0862068965517241	0	0	0	0	0	0	0	0	0	0
1215	0.379310344827586	0.189655172413793	0.224137931034483	0.120689655172414	0.0862068965517241	0	0	0	0	0	0	0	0	0	0
1216	0.379310344827586	0.189655172413793	0.224137931034483	0.120689655172414	0.0862068965517241	0	0	0	0	0	0	0	0	0	0
1217	0.379310344827586	0.189655172413793	0.224137931034483	0.120689655172414	0.0862068965517241	0	0	0	0	0	0	0	0	0	0
1218	0.379310344827586	0.189655172413793	0.224137931034483	0.120689655172414	0.0862068965517241	0	0	0	0	0	0	0	0	0	0
1219	0.385964912280702	0.192982456140351	0.210526315789474	0.12280701754386	0.087719298245614	0	0	0	0	0	0	0	0	0	0
1220	0.379310344827586	0.189655172413793	0.224137931034483	0.120689655172414	0.0862068965517241	0	0	0	0	0	0	0	0	0	0
1221	0.368421052631579	0.192982456140351	0.228070175438596	0.12280701754386	0.087719298245614	0	0	0	0	0	0	0	0	0	0
1222	0.385964912280702	0.192982456140351	0.210526315789474	0.12280701754386	0.087719298245614	0	0	0	0	0	0	0	0	0	0
1223	0.379310344827586	0.189655172413793	0.224137931034483	0.120689655172414	0.0862068965517241	0	0	0	0	0	0	0	0	0	0
1224	0.379310344827586	0.189655172413793	0.224137931034483	0.120689655172414	0.0862068965517241	0	0	0	0	0	0	0	0	0	0
1225	0.385964912280702	0.192982456140351	0.228070175438596	0.105263157894737	0.087719298245614	0	0	0	0	0	0	0	0	0	0
1226	0.368421052631579	0.192982456140351	0.228070175438596	0.12280701754386	0.087719298245614	0	0	0	0	0	0	0	0	0	0
1227	0.379310344827586	0.189655172413793	0.224137931034483	0.120689655172414	0.0862068965517241	0	0	0	0	0	0	0	0	0	0
1228	0.379310344827586	0.189655172413793	0.224137931034483	0.120689655172414	0.0862068965517241	0	0	0	0	0	0	0	0	0	0
1229	0.379310344827586	0.189655172413793	0.224137931034483	0.120689655172414	0.0862068965517241	0	0	0	0	0	0	0	0	0	0
1230	0.379310344827586	0.189655172413793	0.224137931034483	0.120689655172414	0.0862068965517241	0	0	0	0	0	0	0	0	0	0
1231	0.379310344827586	0.189655172413793	0.224137931034483	0.120689655172414	0.0862068965517241	0	0	0	0	0	0	0	0	0	0
1232	0.379310344827586	0.189655172413793	0.224137931034483	0.120689655172414	0.0862068965517241	0	0	0	0	0	0	0	0	0	0
1233	0.379310344827586	0.189655172413793	0.224137931034483	0.120689655172414	0.0862068965517241	0	0	0	0	0	0	0	0	0	0
1234	0.368421052631579	0.192982456140351	0.228070175438596	0.12280701754386	0.087719298245614	0	0	0	0	0	0	0	0	0	0
1235	0.379310344827586	0.189655172413793	0.224137931034483	0.120689655172414	0.0862068965517241	0	0	0	0	0	0	0	0	0	0
1236	0.379310344827586	0.189655172413793	0.224137931034483	0.120689655172414	0.0862068965517241	0	0	0	0	0	0	0	0	0	0
1237	0.379310344827586	0.189655172413793	0.224137931034483	0.120689655172414	0.0862068965517241	0	0	0	0	0	0	0	0	0	0
1238	0.379310344827586	0.189655172413793	0.224137931034483	0.120689655172414	0.0862068965517241	0	0	0	0	0	0	0	0	0	0
1239	0.379310344827586	0.189655172413793	0.224137931034483	0.120689655172414	0.0862068965517241	0	0	0	0	0	0	0	0	0	0
1240	0.379310344827586	0.189655172413793	0.224137931034483	0.120689655172414	0.0862068965517241	0	0	0	0	0	0	0	0	0	0
1241	0.379310344827586	0.189655172413793	0.224137931034483	0.120689655172414	0.0862068965517241	0	0	0	0	0	0	0	0	0	0
1242	0.379310344827586	0.189655172413793	0.224137931034483	0.120689655172414	0.0862068965517241	0	0	0	0	0	0	0	0	0	0
1243	0.389830508474576	0.186440677966102	0.220338983050847	0.11864406779661	0.0847457627118644	0	0	0	0	0	0	0	0	0	0
1244	0.379310344827586	0.189655172413793	0.224137931034483	0.120689655172414	0.0862068965517241	0	0	0	0	0	0	0	0	0	0
1245	0.379310344827586	0.189655172413793	0.224137931034483	0.120689655172414	0.0862068965517241	0	0	0	0	0	0	0	0	0	0
1246	0.379310344827586	0.189655172413793	0.224137931034483	0.120689655172414	0.0862068965517241	0	0	0	0	0	0	0	0	0	0
1247	0.379310344827586	0.189655172413793	0.224137931034483	0.120689655172414	0.0862068965517241	0	0	0	0	0	0	0	0	0	0
1248	0.379310344827586	0.189655172413793	0.224137931034483	0.120689655172414	0.0862068965517241	0	0	0	0	0	0	0	0	0	0
1249	0.379310344827586	0.189655172413793	0.224137931034483	0.120689655172414	0.0862068965517241	0	0	0	0	0	0	0	0	0	0
1250	0.379310344827586	0.189655172413793	0.224137931034483	0.120689655172414	0.0862068965517241	0	0	0	0	0	0	0	0	0	0
1251	0.379310344827586	0.189655172413793	0.224137931034483	0.120689655172414	0.0862068965517241	0	0	0	0	0	0	0	0	0	0
1252	0.379310344827586	0.189655172413793	0.224137931034483	0.120689655172414	0.0862068965517241	0	0	0	0	0	0	0	0	0	0
1253	0.379310344827586	0.189655172413793	0.224137931034483	0.120689655172414	0.0862068965517241	0	0	0	0	0	0	0	0	0	0
1254	0.379310344827586	0.189655172413793	0.224137931034483	0.120689655172414	0.0862068965517241	0	0	0	0	0	0	0	0	0	0
1255	0.385964912280702	0.192982456140351	0.210526315789474	0.12280701754386	0.087719298245614	0	0	0	0	0	0	0	0	0	0
1256	0.379310344827586	0.189655172413793	0.224137931034483	0.120689655172414	0.0862068965517241	0	0	0	0	0	0	0	0	0	0
1257	0.379310344827586	0.189655172413793	0.224137931034483	0.120689655172414	0.0862068965517241	0	0	0	0	0	0	0	0	0	0
1258	0.379310344827586	0.189655172413793	0.224137931034483	0.120689655172414	0.0862068965517241	0	0	0	0	0	0	0	0	0	0
1259	0.379310344827586	0.189655172413793	0.224137931034483	0.120689655172414	0.0862068965517241	0	0	0	0	0	0	0	0	0	0
1260	0.385964912280702	0.192982456140351	0.210526315789474	0.12280701754386	0.087719298245614	0	0	0	0	0	0	0	0	0	0
1261	0.385964912280702	0.192982456140351	0.228070175438596	0.105263157894737	0.087719298245614	0	0	0	0	0	0	0	0	0	0
1262	0.379310344827586	0.189655172413793	0.224137931034483	0.120689655172414	0.0862068965517241	0	0	0	0	0	0	0	0	0	0
1263	0.385964912280702	0.192982456140351	0.210526315789474	0.12280701754386	0.087719298245614	0	0	0	0	0	0	0	0	0	0
1264	0.379310344827586	0.189655172413793	0.224137931034483	0.120689655172414	0.0862068965517241	0	0	0	0	0	0	0	0	0	0
1265	0.372881355932203	0.186440677966102	0.220338983050847	0.135593220338983	0.0847457627118644	0	0	0	0	0	0	0	0	0	0
1266	0.379310344827586	0.189655172413793	0.224137931034483	0.120689655172414	0.0862068965517241	0	0	0	0	0	0	0	0	0	0
1267	0.379310344827586	0.189655172413793	0.224137931034483	0.120689655172414	0.0862068965517241	0	0	0	0	0	0	0	0	0	0
1268	0.379310344827586	0.189655172413793	0.224137931034483	0.120689655172414	0.0862068965517241	0	0	0	0	0	0	0	0	0	0
1269	0.379310344827586	0.189655172413793	0.224137931034483	0.120689655172414	0.0862068965517241	0	0	0	0	0	0	0	0	0	0
1270	0.379310344827586	0.189655172413793	0.224137931034483	0.120689655172414	0.0862068965517241	0	0	0	0	0	0	0	0	0	0
1271	0.368421052631579	0.192982456140351	0.228070175438596	0.12280701754386	0.087719298245614	0	0	0	0	0	0	0	0	0	0
1272	0.379310344827586	0.189655172413793	0.224137931034483	0.120689655172414	0.0862068965517241	0	0	0	0	0	0	0	0	0	0
1273	0.379310344827586	0.189655172413793	0.224137931034483	0.120689655172414	0.0862068965517241	0	0	0	0	0	0	0	0	0	0
1274	0.379310344827586	0.189655172413793	0.224137931034483	0.120689655172414	0.0862068965517241	0	0	0	0	0	0	0	0	0	0
1275	0.379310344827586	0.189655172413793	0.224137931034483	0.120689655172414	0.0862068965517241	0	0	0	0	0	0	0	0	0	0
1276	0.379310344827586	0.189655172413793	0.224137931034483	0.120689655172414	0.0862068965517241	0	0	0	0	0	0	0	0	0	0
1277	0.379310344827586	0.189655172413793	0.224137931034483	0.120689655172414	0.0862068965517241	0	0	0	0	0	0	0	0	0	0
1278	0.379310344827586	0.189655172413793	0.224137931034483	0.120689655172414	0.0862068965517241	0	0	0	0	0	0	0	0	0	0
1279	0.379310344827586	0.189655172413793	0.224137931034483	0.120689655172414	0.0862068965517241	0	0	0	0	0	0	0	0	0	0
1280	0.379310344827586	0.189655172413793	0.224137931034483	0.120689655172414	0.0862068965517241	0	0	0	0	0	0	0	0	0	0
1281	0.379310344827586	0.189655172413793	0.224137931034483	0.120689655172414	0.0862068965517241	0	0	0	0	0	0	0	0	0	0
1282	0.389830508474576	0.186440677966102	0.220338983050847	0.11864406779661	0.0847457627118644	0	0	0	0	0	0	0	0	0	0
1283	0.379310344827586	0.189655172413793	0.224137931034483	0.120689655172414	0.0862068965517241	0	0	0	0	0	0	0	0	0	0
1284	0.379310344827586	0.189655172413793	0.224137931034483	0.120689655172414	0.0862068965517241	0	0	0	0	0	0	0	0	0	0
1285	0.379310344827586	0.189655172413793	0.224137931034483	0.120689655172414	0.0862068965517241	0	0	0	0	0	0	0	0	0	0
1286	0.385964912280702	0.192982456140351	0.210526315789474	0.12280701754386	0.087719298245614	0	0	0	0	0	0	0	0	0	0
1287	0.379310344827586	0.189655172413793	0.224137931034483	0.120689655172414	0.0862068965517241	0	0	0	0	0	0	0	0	0	0
1288	0.385964912280702	0.192982456140351	0.228070175438596	0.105263157894737	0.087719298245614	0	0	0	0	0	0	0	0	0	0
1289	0.379310344827586	0.189655172413793	0.224137931034483	0.120689655172414	0.0862068965517241	0	0	0	0	0	0	0	0	0	0
1290	0.379310344827586	0.189655172413793	0.224137931034483	0.120689655172414	0.0862068965517241	0	0	0	0	0	0	0	0	0	0
1291	0.379310344827586	0.189655172413793	0.224137931034483	0.120689655172414	0.0862068965517241	0	0	0	0	0	0	0	0	0	0
1292	0.379310344827586	0.189655172413793	0.224137931034483	0.120689655172414	0.0862068965517241	0	0	0	0	0	0	0	0	0	0
1293	0.379310344827586	0.189655172413793	0.224137931034483	0.120689655172414	0.0862068965517241	0	0	0	0	0	0	0	0	0	0
1294	0.389830508474576	0.186440677966102	0.220338983050847	0.11864406779661	0.0847457627118644	0	0	0	0	0	0	0	0	0	0
1295	0.379310344827586	0.189655172413793	0.224137931034483	0.120689655172414	0.0862068965517241	0	0	0	0	0	0	0	0	0	0
1296	0.379310344827586	0.189655172413793	0.224137931034483	0.120689655172414	0.0862068965517241	0	0	0	0	0	0	0	0	0	0
1297	0.379310344827586	0.189655172413793	0.224137931034483	0.120689655172414	0.0862068965517241	0	0	0	0	0	0	0	0	0	0
1298	0.368421052631579	0.192982456140351	0.228070175438596	0.12280701754386	0.087719298245614	0	0	0	0	0	0	0	0	0	0
1299	0.385964912280702	0.192982456140351	0.210526315789474	0.12280701754386	0.087719298245614	0	0	0	0	0	0	0	0	0	0
1300	0.379310344827586	0.189655172413793	0.224137931034483	0.120689655172414	0.0862068965517241	0	0	0	0	0	0	0	0	0	0
1301	0.385964912280702	0.192982456140351	0.210526315789474	0.12280701754386	0.087719298245614	0	0	0	0	0	0	0	0	0	0
1302	0.385964912280702	0.192982456140351	0.210526315789474	0.12280701754386	0.087719298245614	0	0	0	0	0	0	0	0	0	0
1303	0.379310344827586	0.189655172413793	0.224137931034483	0.120689655172414	0.0862068965517241	0	0	0	0	0	0	0	0	0	0
1304	0.379310344827586	0.189655172413793	0.224137931034483	0.120689655172414	0.0862068965517241	0	0	0	0	0	0	0	0	0	0
1305	0.379310344827586	0.189655172413793	0.224137931034483	0.120689655172414	0.0862068965517241	0	0	0	0	0	0	0	0	0	0
1306	0.379310344827586	0.189655172413793	0.224137931034483	0.120689655172414	0.0862068965517241	0	0	0	0	0	0	0	0	0	0
1307	0.379310344827586	0.189655172413793	0.224137931034483	0.120689655172414	0.0862068965517241	0	0	0	0	0	0	0	0	0	0
1308	0.392857142857143	0.196428571428571	0.196428571428571	0.125	0.0892857142857143	0	0	0	0	0	0	0	0	0	0
1309	0.379310344827586	0.189655172413793	0.224137931034483	0.120689655172414	0.0862068965517241	0	0	0	0	0	0	0	0	0	0
1310	0.379310344827586	0.189655172413793	0.224137931034483	0.120689655172414	0.0862068965517241	0	0	0	0	0	0	0	0	0	0
1311	0.379310344827586	0.189655172413793	0.224137931034483	0.120689655172414	0.0862068965517241	0	0	0	0	0	0	0	0	0	0
1312	0.379310344827586	0.189655172413793	0.224137931034483	0.120689655172414	0.0862068965517241	0	0	0	0	0	0	0	0	0	0
1313	0.385964912280702	0.175438596491228	0.228070175438596	0.12280701754386	0.087719298245614	0	0	0	0	0	0	0	0	0	0
1314	0.379310344827586	0.189655172413793	0.224137931034483	0.120689655172414	0.0862068965517241	0	0	0	0	0	0	0	0	0	0
1315	0.379310344827586	0.189655172413793	0.224137931034483	0.120689655172414	0.0862068965517241	0	0	0	0	0	0	0	0	0	0
1316	0.379310344827586	0.189655172413793	0.224137931034483	0.120689655172414	0.0862068965517241	0	0	0	0	0	0	0	0	0	0
1317	0.379310344827586	0.189655172413793	0.224137931034483	0.120689655172414	0.0862068965517241	0	0	0	0	0	0	0	0	0	0
1318	0.379310344827586	0.189655172413793	0.224137931034483	0.120689655172414	0.0862068965517241	0	0	0	0	0	0	0	0	0	0
1319	0.379310344827586	0.189655172413793	0.224137931034483	0.120689655172414	0.0862068965517241	0	0	0	0	0	0	0	0	0	0
1320	0.379310344827586	0.189655172413793	0.224137931034483	0.120689655172414	0.0862068965517241	0	0	0	0	0	0	0	0	0	0
1321	0.379310344827586	0.189655172413793	0.224137931034483	0.120689655172414	0.0862068965517241	0	0	0	0	0	0	0	0	0	0
1322	0.379310344827586	0.189655172413793	0.224137931034483	0.120689655172414	0.0862068965517241	0	0	0	0	0	0	0	0	0	0
1323	0.379310344827586	0.189655172413793	0.224137931034483	0.120689655172414	0.0862068965517241	0	0	0	0	0	0	0	0	0	0
1324	0.379310344827586	0.189655172413793	0.224137931034483	0.120689655172414	0.0862068965517241	0	0	0	0	0	0	0	0	0	0
1325	0.379310344827586	0.189655172413793	0.224137931034483	0.120689655172414	0.0862068965517241	0	0	0	0	0	0	0	0	0	0
1326	0.379310344827586	0.189655172413793	0.224137931034483	0.120689655172414	0.0862068965517241	0	0	0	0	0	0	0	0	0	0
1327	0.379310344827586	0.189655172413793	0.224137931034483	0.120689655172414	0.0862068965517241	0	0	0	0	0	0	0	0	0	0
1328	0.379310344827586	0.189655172413793	0.224137931034483	0.120689655172414	0.0862068965517241	0	0	0	0	0	0	0	0	0	0
1329	0.379310344827586	0.189655172413793	0.224137931034483	0.120689655172414	0.0862068965517241	0	0	0	0	0	0	0	0	0	0
1330	0.379310344827586	0.189655172413793	0.224137931034483	0.120689655172414	0.0862068965517241	0	0	0	0	0	0	0	0	0	0
1331	0.379310344827586	0.189655172413793	0.224137931034483	0.120689655172414	0.0862068965517241	0	0	0	0	0	0	0	0	0	0
1332	0.379310344827586	0.189655172413793	0.224137931034483	0.120689655172414	0.0862068965517241	0	0	0	0	0	0	0	0	0	0
1333	0.379310344827586	0.189655172413793	0.224137931034483	0.120689655172414	0.0862068965517241	0	0	0	0	0	0	0	0	0	0
1334	0.385964912280702	0.192982456140351	0.228070175438596	0.105263157894737	0.087719298245614	0	0	0	0	0	0	0	0	0	0
1335	0.379310344827586	0.189655172413793	0.224137931034483	0.120689655172414	0.0862068965517241	0	0	0	0	0	0	0	0	0	0
1336	0.379310344827586	0.189655172413793	0.224137931034483	0.120689655172414	0.0862068965517241	0	0	0	0	0	0	0	0	0	0
1337	0.379310344827586	0.189655172413793	0.224137931034483	0.120689655172414	0.0862068965517241	0	0	0	0	0	0	0	0	0	0
1338	0.379310344827586	0.189655172413793	0.224137931034483	0.120689655172414	0.0862068965517241	0	0	0	0	0	0	0	0	0	0
1339	0.379310344827586	0.189655172413793	0.224137931034483	0.120689655172414	0.0862068965517241	0	0	0	0	0	0	0	0	0	0
1340	0.379310344827586	0.189655172413793	0.224137931034483	0.120689655172414	0.0862068965517241	0	0	0	0	0	0	0	0	0	0
1341	0.379310344827586	0.189655172413793	0.224137931034483	0.120689655172414	0.0862068965517241	0	0	0	0	0	0	0	0	0	0
1342	0.385964912280702	0.192982456140351	0.228070175438596	0.105263157894737	0.087719298245614	0	0	0	0	0	0	0	0	0	0
1343	0.368421052631579	0.192982456140351	0.228070175438596	0.12280701754386	0.087719298245614	0	0	0	0	0	0	0	0	0	0
1344	0.385964912280702	0.175438596491228	0.228070175438596	0.12280701754386	0.087719298245614	0	0	0	0	0	0	0	0	0	0
1345	0.385964912280702	0.192982456140351	0.210526315789474	0.12280701754386	0.087719298245614	0	0	0	0	0	0	0	0	0	0
1346	0.379310344827586	0.189655172413793	0.224137931034483	0.120689655172414	0.0862068965517241	0	0	0	0	0	0	0	0	0	0
1347	0.385964912280702	0.192982456140351	0.210526315789474	0.12280701754386	0.087719298245614	0	0	0	0	0	0	0	0	0	0
1348	0.379310344827586	0.189655172413793	0.224137931034483	0.120689655172414	0.0862068965517241	0	0	0	0	0	0	0	0	0	0
1349	0.379310344827586	0.189655172413793	0.224137931034483	0.120689655172414	0.0862068965517241	0	0	0	0	0	0	0	0	0	0
1350	0.379310344827586	0.189655172413793	0.224137931034483	0.120689655172414	0.0862068965517241	0	0	0	0	0	0	0	0	0	0
1351	0.379310344827586	0.189655172413793	0.224137931034483	0.120689655172414	0.0862068965517241	0	0	0	0	0	0	0	0	0	0
1352	0.368421052631579	0.192982456140351	0.228070175438596	0.12280701754386	0.087719298245614	0	0	0	0	0	0	0	0	0	0
1353	0.379310344827586	0.189655172413793	0.224137931034483	0.120689655172414	0.0862068965517241	0	0	0	0	0	0	0	0	0	0
1354	0.375	0.196428571428571	0.232142857142857	0.107142857142857	0.0892857142857143	0	0	0	0	0	0	0	0	0	0
1355	0.368421052631579	0.192982456140351	0.228070175438596	0.12280701754386	0.087719298245614	0	0	0	0	0	0	0	0	0	0
1356	0.379310344827586	0.189655172413793	0.224137931034483	0.120689655172414	0.0862068965517241	0	0	0	0	0	0	0	0	0	0
1357	0.379310344827586	0.189655172413793	0.224137931034483	0.120689655172414	0.0862068965517241	0	0	0	0	0	0	0	0	0	0
1358	0.379310344827586	0.189655172413793	0.224137931034483	0.120689655172414	0.0862068965517241	0	0	0	0	0	0	0	0	0	0
1359	0.379310344827586	0.189655172413793	0.224137931034483	0.120689655172414	0.0862068965517241	0	0	0	0	0	0	0	0	0	0
1360	0.379310344827586	0.189655172413793	0.224137931034483	0.120689655172414	0.0862068965517241	0	0	0	0	0	0	0	0	0	0
1361	0.385964912280702	0.192982456140351	0.210526315789474	0.12280701754386	0.087719298245614	0	0	0	0	0	0	0	0	0	0
1362	0.379310344827586	0.189655172413793	0.224137931034483	0.120689655172414	0.0862068965517241	0	0	0	0	0	0	0	0	0	0
1363	0.379310344827586	0.189655172413793	0.224137931034483	0.120689655172414	0.0862068965517241	0	0	0	0	0	0	0	0	0	0
1364	0.385964912280702	0.192982456140351	0.228070175438596	0.105263157894737	0.087719298245614	0	0	0	0	0	0	0	0	0	0
1365	0.379310344827586	0.189655172413793	0.224137931034483	0.120689655172414	0.0862068965517241	0	0	0	0	0	0	0	0	0	0
1366	0.379310344827586	0.189655172413793	0.224137931034483	0.120689655172414	0.0862068965517241	0	0	0	0	0	0	0	0	0	0
1367	0.379310344827586	0.189655172413793	0.224137931034483	0.120689655172414	0.0862068965517241	0	0	0	0	0	0	0	0	0	0
1368	0.379310344827586	0.189655172413793	0.224137931034483	0.120689655172414	0.0862068965517241	0	0	0	0	0	0	0	0	0	0
1369	0.379310344827586	0.189655172413793	0.224137931034483	0.120689655172414	0.0862068965517241	0	0	0	0	0	0	0	0	0	0
1370	0.379310344827586	0.189655172413793	0.224137931034483	0.120689655172414	0.0862068965517241	0	0	0	0	0	0	0	0	0	0
1371	0.379310344827586	0.189655172413793	0.224137931034483	0.120689655172414	0.0862068965517241	0	0	0	0	0	0	0	0	0	0
1372	0.379310344827586	0.189655172413793	0.224137931034483	0.120689655172414	0.0862068965517241	0	0	0	0	0	0	0	0	0	0
1373	0.379310344827586	0.189655172413793	0.224137931034483	0.120689655172414	0.0862068965517241	0	0	0	0	0	0	0	0	0	0
1374	0.385964912280702	0.192982456140351	0.210526315789474	0.12280701754386	0.087719298245614	0	0	0	0	0	0	0	0	0	0
1375	0.379310344827586	0.189655172413793	0.224137931034483	0.120689655172414	0.0862068965517241	0	0	0	0	0	0	0	0	0	0
1376	0.379310344827586	0.189655172413793	0.224137931034483	0.120689655172414	0.0862068965517241	0	0	0	0	0	0	0	0	0	0
1377	0.379310344827586	0.189655172413793	0.224137931034483	0.120689655172414	0.0862068965517241	0	0	0	0	0	0	0	0	0	0
1378	0.379310344827586	0.189655172413793	0.224137931034483	0.120689655172414	0.0862068965517241	0	0	0	0	0	0	0	0	0	0
1379	0.368421052631579	0.192982456140351	0.228070175438596	0.12280701754386	0.087719298245614	0	0	0	0	0	0	0	0	0	0
1380	0.379310344827586	0.189655172413793	0.224137931034483	0.120689655172414	0.0862068965517241	0	0	0	0	0	0	0	0	0	0
1381	0.385964912280702	0.192982456140351	0.210526315789474	0.12280701754386	0.087719298245614	0	0	0	0	0	0	0	0	0	0
1382	0.379310344827586	0.189655172413793	0.224137931034483	0.120689655172414	0.0862068965517241	0	0	0	0	0	0	0	0	0	0
1383	0.379310344827586	0.189655172413793	0.224137931034483	0.120689655172414	0.0862068965517241	0	0	0	0	0	0	0	0	0	0
1384	0.379310344827586	0.189655172413793	0.224137931034483	0.120689655172414	0.0862068965517241	0	0	0	0	0	0	0	0	0	0
1385	0.385964912280702	0.192982456140351	0.228070175438596	0.105263157894737	0.087719298245614	0	0	0	0	0	0	0	0	0	0
1386	0.379310344827586	0.189655172413793	0.224137931034483	0.120689655172414	0.0862068965517241	0	0	0	0	0	0	0	0	0	0
1387	0.379310344827586	0.189655172413793	0.224137931034483	0.120689655172414	0.0862068965517241	0	0	0	0	0	0	0	0	0	0
1388	0.379310344827586	0.189655172413793	0.224137931034483	0.120689655172414	0.0862068965517241	0	0	0	0	0	0	0	0	0	0
1389	0.379310344827586	0.189655172413793	0.224137931034483	0.120689655172414	0.0862068965517241	0	0	0	0	0	0	0	0	0	0
1390	0.379310344827586	0.189655172413793	0.224137931034483	0.120689655172414	0.0862068965517241	0	0	0	0	0	0	0	0	0	0
1391	0.385964912280702	0.192982456140351	0.210526315789474	0.12280701754386	0.087719298245614	0	0	0	0	0	0	0	0	0	0
1392	0.379310344827586	0.189655172413793	0.224137931034483	0.120689655172414	0.0862068965517241	0	0	0	0	0	0	0	0	0	0
1393	0.379310344827586	0.189655172413793	0.224137931034483	0.120689655172414	0.0862068965517241	0	0	0	0	0	0	0	0	0	0
1394	0.379310344827586	0.189655172413793	0.224137931034483	0.120689655172414	0.0862068965517241	0	0	0	0	0	0	0	0	0	0
1395	0.379310344827586	0.189655172413793	0.224137931034483	0.120689655172414	0.0862068965517241	0	0	0	0	0	0	0	0	0	0
1396	0.379310344827586	0.189655172413793	0.224137931034483	0.120689655172414	0.0862068965517241	0	0	0	0	0	0	0	0	0	0
1397	0.385964912280702	0.192982456140351	0.228070175438596	0.105263157894737	0.087719298245614	0	0	0	0	0	0	0	0	0	0
1398	0.379310344827586	0.189655172413793	0.224137931034483	0.120689655172414	0.0862068965517241	0	0	0	0	0	0	0	0	0	0
1399	0.379310344827586	0.189655172413793	0.224137931034483	0.120689655172414	0.0862068965517241	0	0	0	0	0	0	0	0	0	0
1400	0.379310344827586	0.189655172413793	0.224137931034483	0.120689655172414	0.0862068965517241	0	0	0	0	0	0	0	0	0	0
1401	0.379310344827586	0.189655172413793	0.224137931034483	0.120689655172414	0.0862068965517241	0	0	0	0	0	0	0	0	0	0
1402	0.379310344827586	0.189655172413793	0.224137931034483	0.120689655172414	0.0862068965517241	0	0	0	0	0	0	0	0	0	0
1403	0.368421052631579	0.192982456140351	0.228070175438596	0.12280701754386	0.087719298245614	0	0	0	0	0	0	0	0	0	0
1404	0.379310344827586	0.189655172413793	0.224137931034483	0.120689655172414	0.0862068965517241	0	0	0	0	0	0	0	0	0	0
1405	0.368421052631579	0.192982456140351	0.228070175438596	0.12280701754386	0.087719298245614	0	0	0	0	0	0	0	0	0	0
1406	0.379310344827586	0.189655172413793	0.224137931034483	0.120689655172414	0.0862068965517241	0	0	0	0	0	0	0	0	0	0
1407	0.389830508474576	0.186440677966102	0.220338983050847	0.11864406779661	0.0847457627118644	0	0	0	0	0	0	0	0	0	0
1408	0.379310344827586	0.189655172413793	0.224137931034483	0.120689655172414	0.0862068965517241	0	0	0	0	0	0	0	0	0	0
1409	0.385964912280702	0.175438596491228	0.228070175438596	0.12280701754386	0.087719298245614	0	0	0	0	0	0	0	0	0	0
1410	0.379310344827586	0.189655172413793	0.224137931034483	0.120689655172414	0.0862068965517241	0	0	0	0	0	0	0	0	0	0
1411	0.379310344827586	0.189655172413793	0.224137931034483	0.120689655172414	0.0862068965517241	0	0	0	0	0	0	0	0	0	0
1412	0.379310344827586	0.189655172413793	0.224137931034483	0.120689655172414	0.0862068965517241	0	0	0	0	0	0	0	0	0	0
1413	0.385964912280702	0.192982456140351	0.210526315789474	0.12280701754386	0.087719298245614	0	0	0	0	0	0	0	0	0	0
1414	0.379310344827586	0.189655172413793	0.224137931034483	0.120689655172414	0.0862068965517241	0	0	0	0	0	0	0	0	0	0
1415	0.379310344827586	0.189655172413793	0.224137931034483	0.120689655172414	0.0862068965517241	0	0	0	0	0	0	0	0	0	0
1416	0.379310344827586	0.189655172413793	0.224137931034483	0.120689655172414	0.0862068965517241	0	0	0	0	0	0	0	0	0	0
1417	0.379310344827586	0.189655172413793	0.224137931034483	0.120689655172414	0.0862068965517241	0	0	0	0	0	0	0	0	0	0
1418	0.385964912280702	0.192982456140351	0.210526315789474	0.12280701754386	0.087719298245614	0	0	0	0	0	0	0	0	0	0
1419	0.379310344827586	0.189655172413793	0.224137931034483	0.120689655172414	0.0862068965517241	0	0	0	0	0	0	0	0	0	0
1420	0.372881355932203	0.186440677966102	0.220338983050847	0.135593220338983	0.0847457627118644	0	0	0	0	0	0	0	0	0	0
1421	0.396551724137931	0.189655172413793	0.206896551724138	0.120689655172414	0.0862068965517241	0	0	0	0	0	0	0	0	0	0
1422	0.379310344827586	0.189655172413793	0.224137931034483	0.120689655172414	0.0862068965517241	0	0	0	0	0	0	0	0	0	0
1423	0.379310344827586	0.189655172413793	0.224137931034483	0.120689655172414	0.0862068965517241	0	0	0	0	0	0	0	0	0	0
1424	0.379310344827586	0.189655172413793	0.224137931034483	0.120689655172414	0.0862068965517241	0	0	0	0	0	0	0	0	0	0
1425	0.379310344827586	0.189655172413793	0.224137931034483	0.120689655172414	0.0862068965517241	0	0	0	0	0	0	0	0	0	0
1426	0.379310344827586	0.189655172413793	0.224137931034483	0.120689655172414	0.0862068965517241	0	0	0	0	0	0	0	0	0	0
1427	0.389830508474576	0.186440677966102	0.220338983050847	0.11864406779661	0.0847457627118644	0	0	0	0	0	0	0	0	0	0
1428	0.389830508474576	0.186440677966102	0.220338983050847	0.11864406779661	0.0847457627118644	0	0	0	0	0	0	0	0	0	0
1429	0.385964912280702	0.192982456140351	0.210526315789474	0.12280701754386	0.087719298245614	0	0	0	0	0	0	0	0	0	0
1430	0.385964912280702	0.192982456140351	0.228070175438596	0.105263157894737	0.087719298245614	0	0	0	0	0	0	0	0	0	0
1431	0.379310344827586	0.189655172413793	0.224137931034483	0.120689655172414	0.0862068965517241	0	0	0	0	0	0	0	0	0	0
1432	0.379310344827586	0.189655172413793	0.224137931034483	0.120689655172414	0.0862068965517241	0	0	0	0	0	0	0	0	0	0
1433	0.379310344827586	0.189655172413793	0.224137931034483	0.120689655172414	0.0862068965517241	0	0	0	0	0	0	0	0	0	0
1434	0.379310344827586	0.189655172413793	0.224137931034483	0.120689655172414	0.0862068965517241	0	0	0	0	0	0	0	0	0	0
1435	0.396551724137931	0.189655172413793	0.224137931034483	0.103448275862069	0.0862068965517241	0	0	0	0	0	0	0	0	0	0
1436	0.379310344827586	0.189655172413793	0.224137931034483	0.120689655172414	0.0862068965517241	0	0	0	0	0	0	0	0	0	0
1437	0.379310344827586	0.189655172413793	0.224137931034483	0.120689655172414	0.0862068965517241	0	0	0	0	0	0	0	0	0	0
1438	0.389830508474576	0.186440677966102	0.220338983050847	0.11864406779661	0.0847457627118644	0	0	0	0	0	0	0	0	0	0
1439	0.389830508474576	0.186440677966102	0.220338983050847	0.11864406779661	0.0847457627118644	0	0	0	0	0	0	0	0	0	0
1440	0.379310344827586	0.189655172413793	0.224137931034483	0.120689655172414	0.0862068965517241	0	0	0	0	0	0	0	0	0	0
1441	0.379310344827586	0.189655172413793	0.224137931034483	0.120689655172414	0.0862068965517241	0	0	0	0	0	0	0	0	0	0
1442	0.379310344827586	0.189655172413793	0.224137931034483	0.120689655172414	0.0862068965517241	0	0	0	0	0	0	0	0	0	0
1443	0.379310344827586	0.189655172413793	0.224137931034483	0.120689655172414	0.0862068965517241	0	0	0	0	0	0	0	0	0	0
1444	0.368421052631579	0.192982456140351	0.228070175438596	0.12280701754386	0.087719298245614	0	0	0	0	0	0	0	0	0	0
1445	0.379310344827586	0.189655172413793	0.224137931034483	0.120689655172414	0.0862068965517241	0	0	0	0	0	0	0	0	0	0
1446	0.379310344827586	0.189655172413793	0.224137931034483	0.120689655172414	0.0862068965517241	0	0	0	0	0	0	0	0	0	0
1447	0.379310344827586	0.189655172413793	0.224137931034483	0.120689655172414	0.0862068965517241	0	0	0	0	0	0	0	0	0	0
1448	0.379310344827586	0.189655172413793	0.224137931034483	0.120689655172414	0.0862068965517241	0	0	0	0	0	0	0	0	0	0
1449	0.379310344827586	0.189655172413793	0.224137931034483	0.120689655172414	0.0862068965517241	0	0	0	0	0	0	0	0	0	0
1450	0.379310344827586	0.189655172413793	0.224137931034483	0.120689655172414	0.0862068965517241	0	0	0	0	0	0	0	0	0	0
1451	0.379310344827586	0.189655172413793	0.224137931034483	0.120689655172414	0.0862068965517241	0	0	0	0	0	0	0	0	0	0
1452	0.379310344827586	0.189655172413793	0.224137931034483	0.120689655172414	0.0862068965517241	0	0	0	0	0	0	0	0	0	0
1453	0.368421052631579	0.192982456140351	0.228070175438596	0.12280701754386	0.087719298245614	0	0	0	0	0	0	0	0	0	0
1454	0.379310344827586	0.189655172413793	0.224137931034483	0.120689655172414	0.0862068965517241	0	0	0	0	0	0	0	0	0	0
1455	0.379310344827586	0.189655172413793	0.224137931034483	0.120689655172414	0.0862068965517241	0	0	0	0	0	0	0	0	0	0
1456	0.379310344827586	0.189655172413793	0.224137931034483	0.120689655172414	0.0862068965517241	0	0	0	0	0	0	0	0	0	0
1457	0.379310344827586	0.189655172413793	0.224137931034483	0.120689655172414	0.0862068965517241	0	0	0	0	0	0	0	0	0	0
1458	0.379310344827586	0.189655172413793	0.224137931034483	0.120689655172414	0.0862068965517241	0	0	0	0	0	0	0	0	0	0
1459	0.385964912280702	0.192982456140351	0.228070175438596	0.12280701754386	0.0701754385964912	0	0	0	0	0	0	0	0	0	0
1460	0.385964912280702	0.192982456140351	0.228070175438596	0.12280701754386	0.0701754385964912	0	0	0	0	0	0	0	0	0	0
1461	0.385964912280702	0.192982456140351	0.228070175438596	0.105263157894737	0.087719298245614	0	0	0	0	0	0	0	0	0	0
1462	0.375	0.196428571428571	0.232142857142857	0.125	0.0714285714285714	0	0	0	0	0	0	0	0	0	0
1463	0.385964912280702	0.192982456140351	0.210526315789474	0.12280701754386	0.087719298245614	0	0	0	0	0	0	0	0	0	0
1464	0.379310344827586	0.189655172413793	0.224137931034483	0.120689655172414	0.0862068965517241	0	0	0	0	0	0	0	0	0	0
1465	0.379310344827586	0.189655172413793	0.224137931034483	0.120689655172414	0.0862068965517241	0	0	0	0	0	0	0	0	0	0
1466	0.385964912280702	0.192982456140351	0.210526315789474	0.12280701754386	0.087719298245614	0	0	0	0	0	0	0	0	0	0
1467	0.379310344827586	0.189655172413793	0.224137931034483	0.120689655172414	0.0862068965517241	0	0	0	0	0	0	0	0	0	0
1468	0.379310344827586	0.189655172413793	0.224137931034483	0.120689655172414	0.0862068965517241	0	0	0	0	0	0	0	0	0	0
1469	0.379310344827586	0.189655172413793	0.224137931034483	0.120689655172414	0.0862068965517241	0	0	0	0	0	0	0	0	0	0
1470	0.385964912280702	0.192982456140351	0.210526315789474	0.12280701754386	0.087719298245614	0	0	0	0	0	0	0	0	0	0
1471	0.379310344827586	0.189655172413793	0.224137931034483	0.120689655172414	0.0862068965517241	0	0	0	0	0	0	0	0	0	0
1472	0.379310344827586	0.189655172413793	0.224137931034483	0.120689655172414	0.0862068965517241	0	0	0	0	0	0	0	0	0	0
1473	0.385964912280702	0.192982456140351	0.210526315789474	0.12280701754386	0.087719298245614	0	0	0	0	0	0	0	0	0	0
1474	0.379310344827586	0.189655172413793	0.224137931034483	0.120689655172414	0.0862068965517241	0	0	0	0	0	0	0	0	0	0
1475	0.375	0.196428571428571	0.232142857142857	0.125	0.0714285714285714	0	0	0	0	0	0	0	0	0	0
1476	0.368421052631579	0.192982456140351	0.228070175438596	0.12280701754386	0.087719298245614	0	0	0	0	0	0	0	0	0	0
1477	0.372881355932203	0.203389830508475	0.220338983050847	0.11864406779661	0.0847457627118644	0	0	0	0	0	0	0	0	0	0
1478	0.389830508474576	0.186440677966102	0.220338983050847	0.11864406779661	0.0847457627118644	0	0	0	0	0	0	0	0	0	0
1479	0.385964912280702	0.192982456140351	0.210526315789474	0.12280701754386	0.087719298245614	0	0	0	0	0	0	0	0	0	0
1480	0.379310344827586	0.189655172413793	0.224137931034483	0.120689655172414	0.0862068965517241	0	0	0	0	0	0	0	0	0	0
1481	0.379310344827586	0.189655172413793	0.224137931034483	0.120689655172414	0.0862068965517241	0	0	0	0	0	0	0	0	0	0
1482	0.379310344827586	0.189655172413793	0.224137931034483	0.120689655172414	0.0862068965517241	0	0	0	0	0	0	0	0	0	0
1483	0.379310344827586	0.189655172413793	0.224137931034483	0.120689655172414	0.0862068965517241	0	0	0	0	0	0	0	0	0	0
1484	0.379310344827586	0.189655172413793	0.224137931034483	0.120689655172414	0.0862068965517241	0	0	0	0	0	0	0	0	0	0
1485	0.379310344827586	0.189655172413793	0.224137931034483	0.120689655172414	0.0862068965517241	0	0	0	0	0	0	0	0	0	0
1486	0.379310344827586	0.189655172413793	0.224137931034483	0.120689655172414	0.0862068965517241	0	0	0	0	0	0	0	0	0	0
1487	0.368421052631579	0.192982456140351	0.228070175438596	0.12280701754386	0.087719298245614	0	0	0	0	0	0	0	0	0	0
1488	0.379310344827586	0.189655172413793	0.224137931034483	0.120689655172414	0.0862068965517241	0	0	0	0	0	0	0	0	0	0
1489	0.379310344827586	0.189655172413793	0.224137931034483	0.120689655172414	0.0862068965517241	0	0	0	0	0	0	0	0	0	0
1490	0.379310344827586	0.189655172413793	0.224137931034483	0.120689655172414	0.0862068965517241	0	0	0	0	0	0	0	0	0	0
1491	0.379310344827586	0.189655172413793	0.224137931034483	0.120689655172414	0.0862068965517241	0	0	0	0	0	0	0	0	0	0
1492	0.379310344827586	0.189655172413793	0.224137931034483	0.120689655172414	0.0862068965517241	0	0	0	0	0	0	0	0	0	0
1493	0.379310344827586	0.189655172413793	0.224137931034483	0.120689655172414	0.0862068965517241	0	0	0	0	0	0	0	0	0	0
1494	0.379310344827586	0.189655172413793	0.224137931034483	0.120689655172414	0.0862068965517241	0	0	0	0	0	0	0	0	0	0
1495	0.385964912280702	0.175438596491228	0.228070175438596	0.12280701754386	0.087719298245614	0	0	0	0	0	0	0	0	0	0
1496	0.379310344827586	0.189655172413793	0.224137931034483	0.120689655172414	0.0862068965517241	0	0	0	0	0	0	0	0	0	0
1497	0.379310344827586	0.189655172413793	0.224137931034483	0.120689655172414	0.0862068965517241	0	0	0	0	0	0	0	0	0	0
1498	0.379310344827586	0.189655172413793	0.224137931034483	0.120689655172414	0.0862068965517241	0	0	0	0	0	0	0	0	0	0
1499	0.379310344827586	0.189655172413793	0.224137931034483	0.120689655172414	0.0862068965517241	0	0	0	0	0	0	0	0	0	0
1500	0.396551724137931	0.189655172413793	0.206896551724138	0.120689655172414	0.0862068965517241	0	0	0	0	0	0	0	0	0	0
1501	0.385964912280702	0.192982456140351	0.210526315789474	0.12280701754386	0.087719298245614	0	0	0	0	0	0	0	0	0	0
1502	0.379310344827586	0.189655172413793	0.224137931034483	0.120689655172414	0.0862068965517241	0	0	0	0	0	0	0	0	0	0
1503	0.368421052631579	0.192982456140351	0.228070175438596	0.12280701754386	0.087719298245614	0	0	0	0	0	0	0	0	0	0
1504	0.379310344827586	0.189655172413793	0.224137931034483	0.120689655172414	0.0862068965517241	0	0	0	0	0	0	0	0	0	0
1505	0.379310344827586	0.189655172413793	0.224137931034483	0.120689655172414	0.0862068965517241	0	0	0	0	0	0	0	0	0	0
1506	0.366666666666667	0.2	0.216666666666667	0.133333333333333	0.0833333333333333	0	0	0	0	0	0	0	0	0	0
1507	0.385964912280702	0.192982456140351	0.210526315789474	0.12280701754386	0.087719298245614	0	0	0	0	0	0	0	0	0	0
1508	0.379310344827586	0.189655172413793	0.224137931034483	0.120689655172414	0.0862068965517241	0	0	0	0	0	0	0	0	0	0
1509	0.379310344827586	0.189655172413793	0.224137931034483	0.120689655172414	0.0862068965517241	0	0	0	0	0	0	0	0	0	0
1510	0.379310344827586	0.189655172413793	0.224137931034483	0.120689655172414	0.0862068965517241	0	0	0	0	0	0	0	0	0	0
1511	0.379310344827586	0.189655172413793	0.224137931034483	0.120689655172414	0.0862068965517241	0	0	0	0	0	0	0	0	0	0
1512	0.379310344827586	0.189655172413793	0.224137931034483	0.120689655172414	0.0862068965517241	0	0	0	0	0	0	0	0	0	0
1513	0.379310344827586	0.189655172413793	0.224137931034483	0.120689655172414	0.0862068965517241	0	0	0	0	0	0	0	0	0	0
1514	0.379310344827586	0.189655172413793	0.224137931034483	0.120689655172414	0.0862068965517241	0	0	0	0	0	0	0	0	0	0
1515	0.375	0.196428571428571	0.232142857142857	0.125	0.0714285714285714	0	0	0	0	0	0	0	0	0	0
1516	0.379310344827586	0.189655172413793	0.224137931034483	0.120689655172414	0.0862068965517241	0	0	0	0	0	0	0	0	0	0
1517	0.385964912280702	0.192982456140351	0.228070175438596	0.12280701754386	0.0701754385964912	0	0	0	0	0	0	0	0	0	0
1518	0.379310344827586	0.189655172413793	0.224137931034483	0.120689655172414	0.0862068965517241	0	0	0	0	0	0	0	0	0	0
1519	0.379310344827586	0.189655172413793	0.224137931034483	0.120689655172414	0.0862068965517241	0	0	0	0	0	0	0	0	0	0
1520	0.379310344827586	0.189655172413793	0.224137931034483	0.120689655172414	0.0862068965517241	0	0	0	0	0	0	0	0	0	0
1521	0.379310344827586	0.189655172413793	0.224137931034483	0.120689655172414	0.0862068965517241	0	0	0	0	0	0	0	0	0	0
1522	0.379310344827586	0.189655172413793	0.224137931034483	0.120689655172414	0.0862068965517241	0	0	0	0	0	0	0	0	0	0
1523	0.379310344827586	0.189655172413793	0.224137931034483	0.120689655172414	0.0862068965517241	0	0	0	0	0	0	0	0	0	0
1524	0.385964912280702	0.192982456140351	0.228070175438596	0.12280701754386	0.0701754385964912	0	0	0	0	0	0	0	0	0	0
1525	0.389830508474576	0.186440677966102	0.220338983050847	0.11864406779661	0.0847457627118644	0	0	0	0	0	0	0	0	0	0
1526	0.379310344827586	0.189655172413793	0.224137931034483	0.120689655172414	0.0862068965517241	0	0	0	0	0	0	0	0	0	0
1527	0.385964912280702	0.192982456140351	0.228070175438596	0.105263157894737	0.087719298245614	0	0	0	0	0	0	0	0	0	0
1528	0.379310344827586	0.189655172413793	0.224137931034483	0.120689655172414	0.0862068965517241	0	0	0	0	0	0	0	0	0	0
1529	0.379310344827586	0.189655172413793	0.224137931034483	0.120689655172414	0.0862068965517241	0	0	0	0	0	0	0	0	0	0
1530	0.379310344827586	0.189655172413793	0.224137931034483	0.120689655172414	0.0862068965517241	0	0	0	0	0	0	0	0	0	0
1531	0.379310344827586	0.189655172413793	0.224137931034483	0.120689655172414	0.0862068965517241	0	0	0	0	0	0	0	0	0	0
1532	0.379310344827586	0.189655172413793	0.224137931034483	0.120689655172414	0.0862068965517241	0	0	0	0	0	0	0	0	0	0
1533	0.379310344827586	0.189655172413793	0.224137931034483	0.120689655172414	0.0862068965517241	0	0	0	0	0	0	0	0	0	0
1534	0.379310344827586	0.189655172413793	0.224137931034483	0.120689655172414	0.0862068965517241	0	0	0	0	0	0	0	0	0	0
1535	0.379310344827586	0.189655172413793	0.224137931034483	0.120689655172414	0.0862068965517241	0	0	0	0	0	0	0	0	0	0
1536	0.379310344827586	0.189655172413793	0.224137931034483	0.120689655172414	0.0862068965517241	0	0	0	0	0	0	0	0	0	0
1537	0.385964912280702	0.192982456140351	0.210526315789474	0.12280701754386	0.087719298245614	0	0	0	0	0	0	0	0	0	0
1538	0.379310344827586	0.189655172413793	0.224137931034483	0.120689655172414	0.0862068965517241	0	0	0	0	0	0	0	0	0	0
1539	0.379310344827586	0.189655172413793	0.224137931034483	0.120689655172414	0.0862068965517241	0	0	0	0	0	0	0	0	0	0
1540	0.379310344827586	0.189655172413793	0.224137931034483	0.120689655172414	0.0862068965517241	0	0	0	0	0	0	0	0	0	0
1541	0.379310344827586	0.189655172413793	0.224137931034483	0.120689655172414	0.0862068965517241	0	0	0	0	0	0	0	0	0	0
1542	0.379310344827586	0.189655172413793	0.224137931034483	0.120689655172414	0.0862068965517241	0	0	0	0	0	0	0	0	0	0
1543	0.379310344827586	0.189655172413793	0.224137931034483	0.120689655172414	0.0862068965517241	0	0	0	0	0	0	0	0	0	0
1544	0.389830508474576	0.186440677966102	0.220338983050847	0.11864406779661	0.0847457627118644	0	0	0	0	0	0	0	0	0	0
1545	0.379310344827586	0.189655172413793	0.224137931034483	0.120689655172414	0.0862068965517241	0	0	0	0	0	0	0	0	0	0
1546	0.379310344827586	0.189655172413793	0.224137931034483	0.120689655172414	0.0862068965517241	0	0	0	0	0	0	0	0	0	0
1547	0.389830508474576	0.186440677966102	0.220338983050847	0.11864406779661	0.0847457627118644	0	0	0	0	0	0	0	0	0	0
1548	0.379310344827586	0.189655172413793	0.224137931034483	0.120689655172414	0.0862068965517241	0	0	0	0	0	0	0	0	0	0
1549	0.379310344827586	0.189655172413793	0.224137931034483	0.120689655172414	0.0862068965517241	0	0	0	0	0	0	0	0	0	0
1550	0.372881355932203	0.186440677966102	0.23728813559322	0.11864406779661	0.0847457627118644	0	0	0	0	0	0	0	0	0	0
1551	0.379310344827586	0.189655172413793	0.224137931034483	0.120689655172414	0.0862068965517241	0	0	0	0	0	0	0	0	0	0
1552	0.379310344827586	0.189655172413793	0.224137931034483	0.120689655172414	0.0862068965517241	0	0	0	0	0	0	0	0	0	0
1553	0.379310344827586	0.189655172413793	0.224137931034483	0.120689655172414	0.0862068965517241	0	0	0	0	0	0	0	0	0	0
1554	0.379310344827586	0.189655172413793	0.224137931034483	0.120689655172414	0.0862068965517241	0	0	0	0	0	0	0	0	0	0
1555	0.379310344827586	0.189655172413793	0.224137931034483	0.120689655172414	0.0862068965517241	0	0	0	0	0	0	0	0	0	0
1556	0.379310344827586	0.189655172413793	0.224137931034483	0.120689655172414	0.0862068965517241	0	0	0	0	0	0	0	0	0	0
1557	0.379310344827586	0.189655172413793	0.224137931034483	0.120689655172414	0.0862068965517241	0	0	0	0	0	0	0	0	0	0
1558	0.379310344827586	0.189655172413793	0.224137931034483	0.120689655172414	0.0862068965517241	0	0	0	0	0	0	0	0	0	0
1559	0.379310344827586	0.189655172413793	0.224137931034483	0.120689655172414	0.0862068965517241	0	0	0	0	0	0	0	0	0	0
1560	0.379310344827586	0.189655172413793	0.224137931034483	0.120689655172414	0.0862068965517241	0	0	0	0	0	0	0	0	0	0
1561	0.379310344827586	0.189655172413793	0.224137931034483	0.120689655172414	0.0862068965517241	0	0	0	0	0	0	0	0	0	0
1562	0.379310344827586	0.189655172413793	0.224137931034483	0.120689655172414	0.0862068965517241	0	0	0	0	0	0	0	0	0	0
1563	0.379310344827586	0.189655172413793	0.224137931034483	0.120689655172414	0.0862068965517241	0	0	0	0	0	0	0	0	0	0
1564	0.385964912280702	0.192982456140351	0.228070175438596	0.105263157894737	0.087719298245614	0	0	0	0	0	0	0	0	0	0
1565	0.379310344827586	0.189655172413793	0.224137931034483	0.120689655172414	0.0862068965517241	0	0	0	0	0	0	0	0	0	0
1566	0.379310344827586	0.189655172413793	0.224137931034483	0.120689655172414	0.0862068965517241	0	0	0	0	0	0	0	0	0	0
1567	0.379310344827586	0.189655172413793	0.224137931034483	0.120689655172414	0.0862068965517241	0	0	0	0	0	0	0	0	0	0
1568	0.379310344827586	0.189655172413793	0.224137931034483	0.120689655172414	0.0862068965517241	0	0	0	0	0	0	0	0	0	0
1569	0.379310344827586	0.189655172413793	0.224137931034483	0.120689655172414	0.0862068965517241	0	0	0	0	0	0	0	0	0	0
1570	0.379310344827586	0.189655172413793	0.224137931034483	0.120689655172414	0.0862068965517241	0	0	0	0	0	0	0	0	0	0
1571	0.379310344827586	0.189655172413793	0.224137931034483	0.120689655172414	0.0862068965517241	0	0	0	0	0	0	0	0	0	0
1572	0.379310344827586	0.189655172413793	0.224137931034483	0.120689655172414	0.0862068965517241	0	0	0	0	0	0	0	0	0	0
1573	0.379310344827586	0.189655172413793	0.224137931034483	0.120689655172414	0.0862068965517241	0	0	0	0	0	0	0	0	0	0
1574	0.379310344827586	0.189655172413793	0.224137931034483	0.120689655172414	0.0862068965517241	0	0	0	0	0	0	0	0	0	0
1575	0.379310344827586	0.189655172413793	0.224137931034483	0.120689655172414	0.0862068965517241	0	0	0	0	0	0	0	0	0	0
1576	0.379310344827586	0.189655172413793	0.224137931034483	0.120689655172414	0.0862068965517241	0	0	0	0	0	0	0	0	0	0
1577	0.379310344827586	0.189655172413793	0.224137931034483	0.120689655172414	0.0862068965517241	0	0	0	0	0	0	0	0	0	0
1578	0.368421052631579	0.192982456140351	0.228070175438596	0.12280701754386	0.087719298245614	0	0	0	0	0	0	0	0	0	0
1579	0.385964912280702	0.192982456140351	0.210526315789474	0.12280701754386	0.087719298245614	0	0	0	0	0	0	0	0	0	0
1580	0.385964912280702	0.192982456140351	0.210526315789474	0.12280701754386	0.087719298245614	0	0	0	0	0	0	0	0	0	0
1581	0.357142857142857	0.196428571428571	0.232142857142857	0.125	0.0892857142857143	0	0	0	0	0	0	0	0	0	0
1582	0.379310344827586	0.189655172413793	0.224137931034483	0.120689655172414	0.0862068965517241	0	0	0	0	0	0	0	0	0	0
1583	0.379310344827586	0.189655172413793	0.224137931034483	0.120689655172414	0.0862068965517241	0	0	0	0	0	0	0	0	0	0
1584	0.368421052631579	0.192982456140351	0.228070175438596	0.12280701754386	0.087719298245614	0	0	0	0	0	0	0	0	0	0
1585	0.379310344827586	0.189655172413793	0.224137931034483	0.120689655172414	0.0862068965517241	0	0	0	0	0	0	0	0	0	0
1586	0.385964912280702	0.192982456140351	0.210526315789474	0.12280701754386	0.087719298245614	0	0	0	0	0	0	0	0	0	0
1587	0.389830508474576	0.186440677966102	0.220338983050847	0.11864406779661	0.0847457627118644	0	0	0	0	0	0	0	0	0	0
1588	0.379310344827586	0.189655172413793	0.224137931034483	0.120689655172414	0.0862068965517241	0	0	0	0	0	0	0	0	0	0
1589	0.379310344827586	0.189655172413793	0.224137931034483	0.120689655172414	0.0862068965517241	0	0	0	0	0	0	0	0	0	0
1590	0.385964912280702	0.192982456140351	0.210526315789474	0.12280701754386	0.087719298245614	0	0	0	0	0	0	0	0	0	0
1591	0.385964912280702	0.192982456140351	0.210526315789474	0.12280701754386	0.087719298245614	0	0	0	0	0	0	0	0	0	0
1592	0.379310344827586	0.189655172413793	0.224137931034483	0.120689655172414	0.0862068965517241	0	0	0	0	0	0	0	0	0	0
1593	0.379310344827586	0.189655172413793	0.224137931034483	0.120689655172414	0.0862068965517241	0	0	0	0	0	0	0	0	0	0
1594	0.392857142857143	0.196428571428571	0.232142857142857	0.0892857142857143	0.0892857142857143	0	0	0	0	0	0	0	0	0	0
1595	0.379310344827586	0.189655172413793	0.224137931034483	0.120689655172414	0.0862068965517241	0	0	0	0	0	0	0	0	0	0
1596	0.379310344827586	0.189655172413793	0.224137931034483	0.120689655172414	0.0862068965517241	0	0	0	0	0	0	0	0	0	0
1597	0.379310344827586	0.189655172413793	0.224137931034483	0.120689655172414	0.0862068965517241	0	0	0	0	0	0	0	0	0	0
1598	0.379310344827586	0.189655172413793	0.224137931034483	0.120689655172414	0.0862068965517241	0	0	0	0	0	0	0	0	0	0
1599	0.389830508474576	0.186440677966102	0.220338983050847	0.11864406779661	0.0847457627118644	0	0	0	0	0	0	0	0	0	0
1600	0.379310344827586	0.189655172413793	0.224137931034483	0.120689655172414	0.0862068965517241	0	0	0	0	0	0	0	0	0	0
1601	0.379310344827586	0.189655172413793	0.224137931034483	0.120689655172414	0.0862068965517241	0	0	0	0	0	0	0	0	0	0
1602	0.379310344827586	0.189655172413793	0.224137931034483	0.120689655172414	0.0862068965517241	0	0	0	0	0	0	0	0	0	0
1603	0.379310344827586	0.189655172413793	0.224137931034483	0.120689655172414	0.0862068965517241	0	0	0	0	0	0	0	0	0	0
1604	0.379310344827586	0.189655172413793	0.224137931034483	0.120689655172414	0.0862068965517241	0	0	0	0	0	0	0	0	0	0
1605	0.368421052631579	0.192982456140351	0.228070175438596	0.12280701754386	0.087719298245614	0	0	0	0	0	0	0	0	0	0
1606	0.385964912280702	0.175438596491228	0.228070175438596	0.12280701754386	0.087719298245614	0	0	0	0	0	0	0	0	0	0
1607	0.379310344827586	0.189655172413793	0.224137931034483	0.120689655172414	0.0862068965517241	0	0	0	0	0	0	0	0	0	0
1608	0.379310344827586	0.189655172413793	0.224137931034483	0.120689655172414	0.0862068965517241	0	0	0	0	0	0	0	0	0	0
1609	0.379310344827586	0.189655172413793	0.224137931034483	0.120689655172414	0.0862068965517241	0	0	0	0	0	0	0	0	0	0
1610	0.379310344827586	0.189655172413793	0.224137931034483	0.120689655172414	0.0862068965517241	0	0	0	0	0	0	0	0	0	0
1611	0.385964912280702	0.192982456140351	0.210526315789474	0.12280701754386	0.087719298245614	0	0	0	0	0	0	0	0	0	0
1612	0.372881355932203	0.186440677966102	0.220338983050847	0.135593220338983	0.0847457627118644	0	0	0	0	0	0	0	0	0	0
1613	0.385964912280702	0.192982456140351	0.210526315789474	0.12280701754386	0.087719298245614	0	0	0	0	0	0	0	0	0	0
1614	0.379310344827586	0.189655172413793	0.224137931034483	0.120689655172414	0.0862068965517241	0	0	0	0	0	0	0	0	0	0
1615	0.379310344827586	0.189655172413793	0.224137931034483	0.120689655172414	0.0862068965517241	0	0	0	0	0	0	0	0	0	0
1616	0.389830508474576	0.186440677966102	0.220338983050847	0.11864406779661	0.0847457627118644	0	0	0	0	0	0	0	0	0	0
1617	0.389830508474576	0.186440677966102	0.220338983050847	0.11864406779661	0.0847457627118644	0	0	0	0	0	0	0	0	0	0
1618	0.379310344827586	0.189655172413793	0.224137931034483	0.120689655172414	0.0862068965517241	0	0	0	0	0	0	0	0	0	0
1619	0.379310344827586	0.189655172413793	0.224137931034483	0.120689655172414	0.0862068965517241	0	0	0	0	0	0	0	0	0	0
1620	0.392857142857143	0.178571428571429	0.214285714285714	0.125	0.0892857142857143	0	0	0	0	0	0	0	0	0	0
1621	0.379310344827586	0.189655172413793	0.224137931034483	0.120689655172414	0.0862068965517241	0	0	0	0	0	0	0	0	0	0
1622	0.368421052631579	0.192982456140351	0.228070175438596	0.12280701754386	0.087719298245614	0	0	0	0	0	0	0	0	0	0
1623	0.379310344827586	0.189655172413793	0.224137931034483	0.120689655172414	0.0862068965517241	0	0	0	0	0	0	0	0	0	0
1624	0.379310344827586	0.189655172413793	0.224137931034483	0.120689655172414	0.0862068965517241	0	0	0	0	0	0	0	0	0	0
1625	0.379310344827586	0.189655172413793	0.224137931034483	0.120689655172414	0.0862068965517241	0	0	0	0	0	0	0	0	0	0
1626	0.379310344827586	0.189655172413793	0.224137931034483	0.120689655172414	0.0862068965517241	0	0	0	0	0	0	0	0	0	0
1627	0.379310344827586	0.189655172413793	0.224137931034483	0.120689655172414	0.0862068965517241	0	0	0	0	0	0	0	0	0	0
1628	0.385964912280702	0.192982456140351	0.228070175438596	0.105263157894737	0.087719298245614	0	0	0	0	0	0	0	0	0	0
1629	0.379310344827586	0.189655172413793	0.224137931034483	0.120689655172414	0.0862068965517241	0	0	0	0	0	0	0	0	0	0
1630	0.379310344827586	0.189655172413793	0.224137931034483	0.120689655172414	0.0862068965517241	0	0	0	0	0	0	0	0	0	0
1631	0.379310344827586	0.189655172413793	0.224137931034483	0.120689655172414	0.0862068965517241	0	0	0	0	0	0	0	0	0	0
1632	0.379310344827586	0.189655172413793	0.224137931034483	0.120689655172414	0.0862068965517241	0	0	0	0	0	0	0	0	0	0
1633	0.385964912280702	0.192982456140351	0.228070175438596	0.12280701754386	0.0701754385964912	0	0	0	0	0	0	0	0	0	0
1634	0.379310344827586	0.189655172413793	0.224137931034483	0.120689655172414	0.0862068965517241	0	0	0	0	0	0	0	0	0	0
1635	0.379310344827586	0.189655172413793	0.224137931034483	0.120689655172414	0.0862068965517241	0	0	0	0	0	0	0	0	0	0
1636	0.379310344827586	0.189655172413793	0.224137931034483	0.120689655172414	0.0862068965517241	0	0	0	0	0	0	0	0	0	0
1637	0.379310344827586	0.189655172413793	0.224137931034483	0.120689655172414	0.0862068965517241	0	0	0	0	0	0	0	0	0	0
1638	0.379310344827586	0.189655172413793	0.224137931034483	0.120689655172414	0.0862068965517241	0	0	0	0	0	0	0	0	0	0
1639	0.379310344827586	0.189655172413793	0.224137931034483	0.120689655172414	0.0862068965517241	0	0	0	0	0	0	0	0	0	0
1640	0.379310344827586	0.189655172413793	0.224137931034483	0.120689655172414	0.0862068965517241	0	0	0	0	0	0	0	0	0	0
1641	0.379310344827586	0.189655172413793	0.224137931034483	0.120689655172414	0.0862068965517241	0	0	0	0	0	0	0	0	0	0
1642	0.385964912280702	0.192982456140351	0.210526315789474	0.12280701754386	0.087719298245614	0	0	0	0	0	0	0	0	0	0
1643	0.385964912280702	0.192982456140351	0.228070175438596	0.105263157894737	0.087719298245614	0	0	0	0	0	0	0	0	0	0
1644	0.379310344827586	0.189655172413793	0.224137931034483	0.120689655172414	0.0862068965517241	0	0	0	0	0	0	0	0	0	0
1645	0.375	0.196428571428571	0.214285714285714	0.125	0.0892857142857143	0	0	0	0	0	0	0	0	0	0
1646	0.379310344827586	0.189655172413793	0.224137931034483	0.120689655172414	0.0862068965517241	0	0	0	0	0	0	0	0	0	0
1647	0.379310344827586	0.189655172413793	0.224137931034483	0.120689655172414	0.0862068965517241	0	0	0	0	0	0	0	0	0	0
1648	0.379310344827586	0.189655172413793	0.224137931034483	0.120689655172414	0.0862068965517241	0	0	0	0	0	0	0	0	0	0
1649	0.379310344827586	0.189655172413793	0.224137931034483	0.120689655172414	0.0862068965517241	0	0	0	0	0	0	0	0	0	0
1650	0.385964912280702	0.192982456140351	0.210526315789474	0.12280701754386	0.087719298245614	0	0	0	0	0	0	0	0	0	0
1651	0.379310344827586	0.189655172413793	0.224137931034483	0.120689655172414	0.0862068965517241	0	0	0	0	0	0	0	0	0	0
1652	0.379310344827586	0.189655172413793	0.224137931034483	0.120689655172414	0.0862068965517241	0	0	0	0	0	0	0	0	0	0
1653	0.379310344827586	0.189655172413793	0.224137931034483	0.120689655172414	0.0862068965517241	0	0	0	0	0	0	0	0	0	0
1654	0.379310344827586	0.189655172413793	0.224137931034483	0.120689655172414	0.0862068965517241	0	0	0	0	0	0	0	0	0	0
1655	0.385964912280702	0.192982456140351	0.228070175438596	0.105263157894737	0.087719298245614	0	0	0	0	0	0	0	0	0	0
1656	0.385964912280702	0.192982456140351	0.228070175438596	0.105263157894737	0.087719298245614	0	0	0	0	0	0	0	0	0	0
1657	0.379310344827586	0.189655172413793	0.224137931034483	0.120689655172414	0.0862068965517241	0	0	0	0	0	0	0	0	0	0
1658	0.389830508474576	0.186440677966102	0.220338983050847	0.11864406779661	0.0847457627118644	0	0	0	0	0	0	0	0	0	0
1659	0.379310344827586	0.189655172413793	0.224137931034483	0.120689655172414	0.0862068965517241	0	0	0	0	0	0	0	0	0	0
1660	0.379310344827586	0.189655172413793	0.224137931034483	0.120689655172414	0.0862068965517241	0	0	0	0	0	0	0	0	0	0
1661	0.379310344827586	0.189655172413793	0.224137931034483	0.120689655172414	0.0862068965517241	0	0	0	0	0	0	0	0	0	0
1662	0.379310344827586	0.189655172413793	0.224137931034483	0.120689655172414	0.0862068965517241	0	0	0	0	0	0	0	0	0	0
1663	0.379310344827586	0.189655172413793	0.224137931034483	0.120689655172414	0.0862068965517241	0	0	0	0	0	0	0	0	0	0
1664	0.385964912280702	0.192982456140351	0.228070175438596	0.105263157894737	0.087719298245614	0	0	0	0	0	0	0	0	0	0
1665	0.379310344827586	0.189655172413793	0.224137931034483	0.120689655172414	0.0862068965517241	0	0	0	0	0	0	0	0	0	0
1666	0.379310344827586	0.189655172413793	0.224137931034483	0.120689655172414	0.0862068965517241	0	0	0	0	0	0	0	0	0	0
1667	0.379310344827586	0.189655172413793	0.224137931034483	0.120689655172414	0.0862068965517241	0	0	0	0	0	0	0	0	0	0
1668	0.372881355932203	0.186440677966102	0.220338983050847	0.135593220338983	0.0847457627118644	0	0	0	0	0	0	0	0	0	0
1669	0.379310344827586	0.189655172413793	0.224137931034483	0.120689655172414	0.0862068965517241	0	0	0	0	0	0	0	0	0	0
1670	0.385964912280702	0.192982456140351	0.228070175438596	0.12280701754386	0.0701754385964912	0	0	0	0	0	0	0	0	0	0
1671	0.379310344827586	0.189655172413793	0.224137931034483	0.120689655172414	0.0862068965517241	0	0	0	0	0	0	0	0	0	0
1672	0.379310344827586	0.189655172413793	0.224137931034483	0.120689655172414	0.0862068965517241	0	0	0	0	0	0	0	0	0	0
1673	0.379310344827586	0.189655172413793	0.224137931034483	0.120689655172414	0.0862068965517241	0	0	0	0	0	0	0	0	0	0
1674	0.379310344827586	0.189655172413793	0.224137931034483	0.120689655172414	0.0862068965517241	0	0	0	0	0	0	0	0	0	0
1675	0.379310344827586	0.189655172413793	0.224137931034483	0.120689655172414	0.0862068965517241	0	0	0	0	0	0	0	0	0	0
1676	0.379310344827586	0.189655172413793	0.224137931034483	0.120689655172414	0.0862068965517241	0	0	0	0	0	0	0	0	0	0
1677	0.379310344827586	0.189655172413793	0.224137931034483	0.120689655172414	0.0862068965517241	0	0	0	0	0	0	0	0	0	0
1678	0.379310344827586	0.189655172413793	0.224137931034483	0.120689655172414	0.0862068965517241	0	0	0	0	0	0	0	0	0	0
1679	0.379310344827586	0.189655172413793	0.224137931034483	0.120689655172414	0.0862068965517241	0	0	0	0	0	0	0	0	0	0
1680	0.379310344827586	0.189655172413793	0.224137931034483	0.120689655172414	0.0862068965517241	0	0	0	0	0	0	0	0	0	0
1681	0.379310344827586	0.189655172413793	0.224137931034483	0.120689655172414	0.0862068965517241	0	0	0	0	0	0	0	0	0	0
1682	0.379310344827586	0.189655172413793	0.224137931034483	0.120689655172414	0.0862068965517241	0	0	0	0	0	0	0	0	0	0
1683	0.379310344827586	0.189655172413793	0.224137931034483	0.120689655172414	0.0862068965517241	0	0	0	0	0	0	0	0	0	0
1684	0.385964912280702	0.192982456140351	0.228070175438596	0.105263157894737	0.087719298245614	0	0	0	0	0	0	0	0	0	0
1685	0.379310344827586	0.189655172413793	0.224137931034483	0.120689655172414	0.0862068965517241	0	0	0	0	0	0	0	0	0	0
1686	0.379310344827586	0.189655172413793	0.224137931034483	0.120689655172414	0.0862068965517241	0	0	0	0	0	0	0	0	0	0
1687	0.379310344827586	0.189655172413793	0.224137931034483	0.120689655172414	0.0862068965517241	0	0	0	0	0	0	0	0	0	0
1688	0.385964912280702	0.192982456140351	0.210526315789474	0.12280701754386	0.087719298245614	0	0	0	0	0	0	0	0	0	0
1689	0.379310344827586	0.189655172413793	0.224137931034483	0.120689655172414	0.0862068965517241	0	0	0	0	0	0	0	0	0	0
1690	0.385964912280702	0.192982456140351	0.228070175438596	0.105263157894737	0.087719298245614	0	0	0	0	0	0	0	0	0	0
1691	0.379310344827586	0.189655172413793	0.224137931034483	0.120689655172414	0.0862068965517241	0	0	0	0	0	0	0	0	0	0
1692	0.379310344827586	0.189655172413793	0.224137931034483	0.120689655172414	0.0862068965517241	0	0	0	0	0	0	0	0	0	0
1693	0.379310344827586	0.189655172413793	0.224137931034483	0.120689655172414	0.0862068965517241	0	0	0	0	0	0	0	0	0	0
1694	0.372881355932203	0.203389830508475	0.220338983050847	0.11864406779661	0.0847457627118644	0	0	0	0	0	0	0	0	0	0
1695	0.379310344827586	0.189655172413793	0.224137931034483	0.120689655172414	0.0862068965517241	0	0	0	0	0	0	0	0	0	0
1696	0.379310344827586	0.189655172413793	0.224137931034483	0.120689655172414	0.0862068965517241	0	0	0	0	0	0	0	0	0	0
1697	0.379310344827586	0.189655172413793	0.224137931034483	0.120689655172414	0.0862068965517241	0	0	0	0	0	0	0	0	0	0
1698	0.379310344827586	0.189655172413793	0.224137931034483	0.120689655172414	0.0862068965517241	0	0	0	0	0	0	0	0	0	0
1699	0.379310344827586	0.189655172413793	0.224137931034483	0.120689655172414	0.0862068965517241	0	0	0	0	0	0	0	0	0	0
1700	0.379310344827586	0.189655172413793	0.224137931034483	0.120689655172414	0.0862068965517241	0	0	0	0	0	0	0	0	0	0
1701	0.379310344827586	0.189655172413793	0.224137931034483	0.120689655172414	0.0862068965517241	0	0	0	0	0	0	0	0	0	0
1702	0.379310344827586	0.189655172413793	0.224137931034483	0.120689655172414	0.0862068965517241	0	0	0	0	0	0	0	0	0	0
1703	0.379310344827586	0.189655172413793	0.224137931034483	0.120689655172414	0.0862068965517241	0	0	0	0	0	0	0	0	0	0
1704	0.379310344827586	0.189655172413793	0.224137931034483	0.120689655172414	0.0862068965517241	0	0	0	0	0	0	0	0	0	0
1705	0.385964912280702	0.192982456140351	0.228070175438596	0.105263157894737	0.087719298245614	0	0	0	0	0	0	0	0	0	0
1706	0.379310344827586	0.189655172413793	0.224137931034483	0.120689655172414	0.0862068965517241	0	0	0	0	0	0	0	0	0	0
1707	0.379310344827586	0.189655172413793	0.224137931034483	0.120689655172414	0.0862068965517241	0	0	0	0	0	0	0	0	0	0
1708	0.379310344827586	0.189655172413793	0.224137931034483	0.120689655172414	0.0862068965517241	0	0	0	0	0	0	0	0	0	0
1709	0.379310344827586	0.189655172413793	0.224137931034483	0.120689655172414	0.0862068965517241	0	0	0	0	0	0	0	0	0	0
1710	0.372881355932203	0.203389830508475	0.220338983050847	0.11864406779661	0.0847457627118644	0	0	0	0	0	0	0	0	0	0
1711	0.385964912280702	0.192982456140351	0.210526315789474	0.12280701754386	0.087719298245614	0	0	0	0	0	0	0	0	0	0
1712	0.385964912280702	0.175438596491228	0.228070175438596	0.12280701754386	0.087719298245614	0	0	0	0	0	0	0	0	0	0
1713	0.379310344827586	0.189655172413793	0.224137931034483	0.120689655172414	0.0862068965517241	0	0	0	0	0	0	0	0	0	0
1714	0.379310344827586	0.189655172413793	0.224137931034483	0.120689655172414	0.0862068965517241	0	0	0	0	0	0	0	0	0	0
1715	0.385964912280702	0.192982456140351	0.228070175438596	0.105263157894737	0.087719298245614	0	0	0	0	0	0	0	0	0	0
1716	0.379310344827586	0.189655172413793	0.224137931034483	0.120689655172414	0.0862068965517241	0	0	0	0	0	0	0	0	0	0
1717	0.385964912280702	0.192982456140351	0.210526315789474	0.12280701754386	0.087719298245614	0	0	0	0	0	0	0	0	0	0
1718	0.389830508474576	0.186440677966102	0.220338983050847	0.11864406779661	0.0847457627118644	0	0	0	0	0	0	0	0	0	0
1719	0.379310344827586	0.189655172413793	0.224137931034483	0.120689655172414	0.0862068965517241	0	0	0	0	0	0	0	0	0	0
1720	0.379310344827586	0.189655172413793	0.224137931034483	0.120689655172414	0.0862068965517241	0	0	0	0	0	0	0	0	0	0
1721	0.396551724137931	0.172413793103448	0.224137931034483	0.120689655172414	0.0862068965517241	0	0	0	0	0	0	0	0	0	0
1722	0.368421052631579	0.192982456140351	0.228070175438596	0.12280701754386	0.087719298245614	0	0	0	0	0	0	0	0	0	0
1723	0.385964912280702	0.192982456140351	0.228070175438596	0.12280701754386	0.0701754385964912	0	0	0	0	0	0	0	0	0	0
1724	0.379310344827586	0.189655172413793	0.224137931034483	0.120689655172414	0.0862068965517241	0	0	0	0	0	0	0	0	0	0
1725	0.379310344827586	0.189655172413793	0.224137931034483	0.120689655172414	0.0862068965517241	0	0	0	0	0	0	0	0	0	0
1726	0.379310344827586	0.189655172413793	0.224137931034483	0.120689655172414	0.0862068965517241	0	0	0	0	0	0	0	0	0	0
1727	0.389830508474576	0.186440677966102	0.220338983050847	0.11864406779661	0.0847457627118644	0	0	0	0	0	0	0	0	0	0
1728	0.379310344827586	0.189655172413793	0.224137931034483	0.120689655172414	0.0862068965517241	0	0	0	0	0	0	0	0	0	0
1729	0.385964912280702	0.192982456140351	0.228070175438596	0.105263157894737	0.087719298245614	0	0	0	0	0	0	0	0	0	0
1730	0.379310344827586	0.189655172413793	0.224137931034483	0.120689655172414	0.0862068965517241	0	0	0	0	0	0	0	0	0	0
1731	0.385964912280702	0.192982456140351	0.210526315789474	0.12280701754386	0.087719298245614	0	0	0	0	0	0	0	0	0	0
1732	0.379310344827586	0.189655172413793	0.224137931034483	0.120689655172414	0.0862068965517241	0	0	0	0	0	0	0	0	0	0
1733	0.368421052631579	0.192982456140351	0.228070175438596	0.12280701754386	0.087719298245614	0	0	0	0	0	0	0	0	0	0
1734	0.379310344827586	0.189655172413793	0.224137931034483	0.120689655172414	0.0862068965517241	0	0	0	0	0	0	0	0	0	0
1735	0.379310344827586	0.189655172413793	0.224137931034483	0.120689655172414	0.0862068965517241	0	0	0	0	0	0	0	0	0	0
1736	0.379310344827586	0.189655172413793	0.224137931034483	0.120689655172414	0.0862068965517241	0	0	0	0	0	0	0	0	0	0
1737	0.379310344827586	0.189655172413793	0.224137931034483	0.120689655172414	0.0862068965517241	0	0	0	0	0	0	0	0	0	0
1738	0.379310344827586	0.189655172413793	0.224137931034483	0.120689655172414	0.0862068965517241	0	0	0	0	0	0	0	0	0	0
1739	0.379310344827586	0.189655172413793	0.224137931034483	0.120689655172414	0.0862068965517241	0	0	0	0	0	0	0	0	0	0
1740	0.379310344827586	0.189655172413793	0.224137931034483	0.120689655172414	0.0862068965517241	0	0	0	0	0	0	0	0	0	0
1741	0.385964912280702	0.192982456140351	0.210526315789474	0.12280701754386	0.087719298245614	0	0	0	0	0	0	0	0	0	0
1742	0.379310344827586	0.189655172413793	0.224137931034483	0.120689655172414	0.0862068965517241	0	0	0	0	0	0	0	0	0	0
1743	0.379310344827586	0.189655172413793	0.224137931034483	0.120689655172414	0.0862068965517241	0	0	0	0	0	0	0	0	0	0
1744	0.368421052631579	0.192982456140351	0.228070175438596	0.12280701754386	0.087719298245614	0	0	0	0	0	0	0	0	0	0
1745	0.379310344827586	0.189655172413793	0.224137931034483	0.120689655172414	0.0862068965517241	0	0	0	0	0	0	0	0	0	0
1746	0.379310344827586	0.189655172413793	0.224137931034483	0.120689655172414	0.0862068965517241	0	0	0	0	0	0	0	0	0	0
1747	0.379310344827586	0.189655172413793	0.224137931034483	0.120689655172414	0.0862068965517241	0	0	0	0	0	0	0	0	0	0
1748	0.379310344827586	0.189655172413793	0.224137931034483	0.120689655172414	0.0862068965517241	0	0	0	0	0	0	0	0	0	0
1749	0.368421052631579	0.192982456140351	0.228070175438596	0.12280701754386	0.087719298245614	0	0	0	0	0	0	0	0	0	0
1750	0.379310344827586	0.189655172413793	0.224137931034483	0.120689655172414	0.0862068965517241	0	0	0	0	0	0	0	0	0	0
1751	0.379310344827586	0.189655172413793	0.224137931034483	0.120689655172414	0.0862068965517241	0	0	0	0	0	0	0	0	0	0
1752	0.379310344827586	0.189655172413793	0.224137931034483	0.120689655172414	0.0862068965517241	0	0	0	0	0	0	0	0	0	0
1753	0.379310344827586	0.189655172413793	0.224137931034483	0.120689655172414	0.0862068965517241	0	0	0	0	0	0	0	0	0	0
1754	0.368421052631579	0.192982456140351	0.228070175438596	0.12280701754386	0.087719298245614	0	0	0	0	0	0	0	0	0	0
1755	0.379310344827586	0.189655172413793	0.224137931034483	0.120689655172414	0.0862068965517241	0	0	0	0	0	0	0	0	0	0
1756	0.379310344827586	0.189655172413793	0.224137931034483	0.120689655172414	0.0862068965517241	0	0	0	0	0	0	0	0	0	0
1757	0.379310344827586	0.189655172413793	0.224137931034483	0.120689655172414	0.0862068965517241	0	0	0	0	0	0	0	0	0	0
1758	0.379310344827586	0.189655172413793	0.224137931034483	0.120689655172414	0.0862068965517241	0	0	0	0	0	0	0	0	0	0
1759	0.379310344827586	0.189655172413793	0.224137931034483	0.120689655172414	0.0862068965517241	0	0	0	0	0	0	0	0	0	0
1760	0.379310344827586	0.189655172413793	0.224137931034483	0.120689655172414	0.0862068965517241	0	0	0	0	0	0	0	0	0	0
1761	0.385964912280702	0.192982456140351	0.210526315789474	0.12280701754386	0.087719298245614	0	0	0	0	0	0	0	0	0	0
1762	0.379310344827586	0.189655172413793	0.224137931034483	0.120689655172414	0.0862068965517241	0	0	0	0	0	0	0	0	0	0
1763	0.379310344827586	0.189655172413793	0.224137931034483	0.120689655172414	0.0862068965517241	0	0	0	0	0	0	0	0	0	0
1764	0.379310344827586	0.189655172413793	0.224137931034483	0.120689655172414	0.0862068965517241	0	0	0	0	0	0	0	0	0	0
1765	0.379310344827586	0.189655172413793	0.224137931034483	0.120689655172414	0.0862068965517241	0	0	0	0	0	0	0	0	0	0
1766	0.379310344827586	0.189655172413793	0.224137931034483	0.120689655172414	0.0862068965517241	0	0	0	0	0	0	0	0	0	0
1767	0.379310344827586	0.189655172413793	0.224137931034483	0.120689655172414	0.0862068965517241	0	0	0	0	0	0	0	0	0	0
1768	0.379310344827586	0.189655172413793	0.224137931034483	0.120689655172414	0.0862068965517241	0	0	0	0	0	0	0	0	0	0
1769	0.368421052631579	0.192982456140351	0.228070175438596	0.12280701754386	0.087719298245614	0	0	0	0	0	0	0	0	0	0
1770	0.379310344827586	0.189655172413793	0.224137931034483	0.120689655172414	0.0862068965517241	0	0	0	0	0	0	0	0	0	0
1771	0.379310344827586	0.189655172413793	0.224137931034483	0.120689655172414	0.0862068965517241	0	0	0	0	0	0	0	0	0	0
1772	0.379310344827586	0.189655172413793	0.224137931034483	0.120689655172414	0.0862068965517241	0	0	0	0	0	0	0	0	0	0
1773	0.385964912280702	0.192982456140351	0.210526315789474	0.12280701754386	0.087719298245614	0	0	0	0	0	0	0	0	0	0
1774	0.379310344827586	0.189655172413793	0.224137931034483	0.120689655172414	0.0862068965517241	0	0	0	0	0	0	0	0	0	0
1775	0.385964912280702	0.192982456140351	0.228070175438596	0.12280701754386	0.0701754385964912	0	0	0	0	0	0	0	0	0	0
1776	0.379310344827586	0.189655172413793	0.224137931034483	0.120689655172414	0.0862068965517241	0	0	0	0	0	0	0	0	0	0
1777	0.379310344827586	0.189655172413793	0.224137931034483	0.120689655172414	0.0862068965517241	0	0	0	0	0	0	0	0	0	0
1778	0.368421052631579	0.192982456140351	0.228070175438596	0.12280701754386	0.087719298245614	0	0	0	0	0	0	0	0	0	0
1779	0.385964912280702	0.192982456140351	0.210526315789474	0.12280701754386	0.087719298245614	0	0	0	0	0	0	0	0	0	0
1780	0.379310344827586	0.189655172413793	0.224137931034483	0.120689655172414	0.0862068965517241	0	0	0	0	0	0	0	0	0	0
1781	0.379310344827586	0.189655172413793	0.224137931034483	0.120689655172414	0.0862068965517241	0	0	0	0	0	0	0	0	0	0
1782	0.385964912280702	0.175438596491228	0.228070175438596	0.12280701754386	0.087719298245614	0	0	0	0	0	0	0	0	0	0
1783	0.379310344827586	0.189655172413793	0.224137931034483	0.120689655172414	0.0862068965517241	0	0	0	0	0	0	0	0	0	0
1784	0.379310344827586	0.189655172413793	0.224137931034483	0.120689655172414	0.0862068965517241	0	0	0	0	0	0	0	0	0	0
1785	0.379310344827586	0.189655172413793	0.224137931034483	0.120689655172414	0.0862068965517241	0	0	0	0	0	0	0	0	0	0
1786	0.385964912280702	0.192982456140351	0.228070175438596	0.105263157894737	0.087719298245614	0	0	0	0	0	0	0	0	0	0
1787	0.379310344827586	0.189655172413793	0.224137931034483	0.120689655172414	0.0862068965517241	0	0	0	0	0	0	0	0	0	0
1788	0.379310344827586	0.189655172413793	0.224137931034483	0.120689655172414	0.0862068965517241	0	0	0	0	0	0	0	0	0	0
1789	0.385964912280702	0.192982456140351	0.228070175438596	0.105263157894737	0.087719298245614	0	0	0	0	0	0	0	0	0	0
1790	0.379310344827586	0.189655172413793	0.224137931034483	0.120689655172414	0.0862068965517241	0	0	0	0	0	0	0	0	0	0
1791	0.379310344827586	0.189655172413793	0.224137931034483	0.120689655172414	0.0862068965517241	0	0	0	0	0	0	0	0	0	0
1792	0.379310344827586	0.189655172413793	0.224137931034483	0.120689655172414	0.0862068965517241	0	0	0	0	0	0	0	0	0	0
1793	0.379310344827586	0.189655172413793	0.224137931034483	0.120689655172414	0.0862068965517241	0	0	0	0	0	0	0	0	0	0
1794	0.379310344827586	0.189655172413793	0.224137931034483	0.120689655172414	0.0862068965517241	0	0	0	0	0	0	0	0	0	0
1795	0.379310344827586	0.189655172413793	0.224137931034483	0.120689655172414	0.0862068965517241	0	0	0	0	0	0	0	0	0	0
1796	0.385964912280702	0.192982456140351	0.228070175438596	0.105263157894737	0.087719298245614	0	0	0	0	0	0	0	0	0	0
1797	0.379310344827586	0.189655172413793	0.224137931034483	0.120689655172414	0.0862068965517241	0	0	0	0	0	0	0	0	0	0
1798	0.379310344827586	0.189655172413793	0.224137931034483	0.120689655172414	0.0862068965517241	0	0	0	0	0	0	0	0	0	0
1799	0.379310344827586	0.189655172413793	0.224137931034483	0.120689655172414	0.0862068965517241	0	0	0	0	0	0	0	0	0	0
1800	0.379310344827586	0.189655172413793	0.224137931034483	0.120689655172414	0.0862068965517241	0	0	0	0	0	0	0	0	0	0
1801	0.379310344827586	0.189655172413793	0.224137931034483	0.120689655172414	0.0862068965517241	0	0	0	0	0	0	0	0	0	0
1802	0.379310344827586	0.189655172413793	0.224137931034483	0.120689655172414	0.0862068965517241	0	0	0	0	0	0	0	0	0	0
1803	0.368421052631579	0.192982456140351	0.228070175438596	0.12280701754386	0.087719298245614	0	0	0	0	0	0	0	0	0	0
1804	0.379310344827586	0.189655172413793	0.224137931034483	0.120689655172414	0.0862068965517241	0	0	0	0	0	0	0	0	0	0
1805	0.385964912280702	0.192982456140351	0.210526315789474	0.12280701754386	0.087719298245614	0	0	0	0	0	0	0	0	0	0
1806	0.379310344827586	0.189655172413793	0.224137931034483	0.120689655172414	0.0862068965517241	0	0	0	0	0	0	0	0	0	0
1807	0.379310344827586	0.189655172413793	0.224137931034483	0.120689655172414	0.0862068965517241	0	0	0	0	0	0	0	0	0	0
1808	0.379310344827586	0.189655172413793	0.224137931034483	0.120689655172414	0.0862068965517241	0	0	0	0	0	0	0	0	0	0
1809	0.379310344827586	0.189655172413793	0.224137931034483	0.120689655172414	0.0862068965517241	0	0	0	0	0	0	0	0	0	0
1810	0.379310344827586	0.189655172413793	0.224137931034483	0.120689655172414	0.0862068965517241	0	0	0	0	0	0	0	0	0	0
1811	0.379310344827586	0.189655172413793	0.224137931034483	0.120689655172414	0.0862068965517241	0	0	0	0	0	0	0	0	0	0
1812	0.379310344827586	0.189655172413793	0.224137931034483	0.120689655172414	0.0862068965517241	0	0	0	0	0	0	0	0	0	0
1813	0.379310344827586	0.189655172413793	0.224137931034483	0.120689655172414	0.0862068965517241	0	0	0	0	0	0	0	0	0	0
1814	0.379310344827586	0.189655172413793	0.224137931034483	0.120689655172414	0.0862068965517241	0	0	0	0	0	0	0	0	0	0
1815	0.379310344827586	0.189655172413793	0.224137931034483	0.120689655172414	0.0862068965517241	0	0	0	0	0	0	0	0	0	0
1816	0.379310344827586	0.189655172413793	0.224137931034483	0.120689655172414	0.0862068965517241	0	0	0	0	0	0	0	0	0	0
1817	0.379310344827586	0.189655172413793	0.224137931034483	0.120689655172414	0.0862068965517241	0	0	0	0	0	0	0	0	0	0
1818	0.389830508474576	0.186440677966102	0.220338983050847	0.11864406779661	0.0847457627118644	0	0	0	0	0	0	0	0	0	0
1819	0.379310344827586	0.189655172413793	0.224137931034483	0.120689655172414	0.0862068965517241	0	0	0	0	0	0	0	0	0	0
1820	0.379310344827586	0.189655172413793	0.224137931034483	0.120689655172414	0.0862068965517241	0	0	0	0	0	0	0	0	0	0
1821	0.385964912280702	0.192982456140351	0.228070175438596	0.105263157894737	0.087719298245614	0	0	0	0	0	0	0	0	0	0
1822	0.379310344827586	0.189655172413793	0.224137931034483	0.120689655172414	0.0862068965517241	0	0	0	0	0	0	0	0	0	0
1823	0.389830508474576	0.186440677966102	0.220338983050847	0.11864406779661	0.0847457627118644	0	0	0	0	0	0	0	0	0	0
1824	0.381818181818182	0.2	0.218181818181818	0.127272727272727	0.0727272727272727	0	0	0	0	0	0	0	0	0	0
1825	0.379310344827586	0.189655172413793	0.224137931034483	0.120689655172414	0.0862068965517241	0	0	0	0	0	0	0	0	0	0
1826	0.379310344827586	0.189655172413793	0.224137931034483	0.120689655172414	0.0862068965517241	0	0	0	0	0	0	0	0	0	0
1827	0.379310344827586	0.189655172413793	0.224137931034483	0.120689655172414	0.0862068965517241	0	0	0	0	0	0	0	0	0	0
1828	0.379310344827586	0.189655172413793	0.224137931034483	0.120689655172414	0.0862068965517241	0	0	0	0	0	0	0	0	0	0
1829	0.379310344827586	0.189655172413793	0.224137931034483	0.120689655172414	0.0862068965517241	0	0	0	0	0	0	0	0	0	0
1830	0.368421052631579	0.192982456140351	0.228070175438596	0.12280701754386	0.087719298245614	0	0	0	0	0	0	0	0	0	0
1831	0.379310344827586	0.189655172413793	0.224137931034483	0.120689655172414	0.0862068965517241	0	0	0	0	0	0	0	0	0	0
1832	0.379310344827586	0.189655172413793	0.224137931034483	0.120689655172414	0.0862068965517241	0	0	0	0	0	0	0	0	0	0
1833	0.379310344827586	0.189655172413793	0.224137931034483	0.120689655172414	0.0862068965517241	0	0	0	0	0	0	0	0	0	0
1834	0.379310344827586	0.189655172413793	0.224137931034483	0.120689655172414	0.0862068965517241	0	0	0	0	0	0	0	0	0	0
1835	0.379310344827586	0.189655172413793	0.224137931034483	0.120689655172414	0.0862068965517241	0	0	0	0	0	0	0	0	0	0
1836	0.379310344827586	0.189655172413793	0.224137931034483	0.120689655172414	0.0862068965517241	0	0	0	0	0	0	0	0	0	0
1837	0.379310344827586	0.189655172413793	0.224137931034483	0.120689655172414	0.0862068965517241	0	0	0	0	0	0	0	0	0	0
1838	0.379310344827586	0.189655172413793	0.224137931034483	0.120689655172414	0.0862068965517241	0	0	0	0	0	0	0	0	0	0
1839	0.379310344827586	0.189655172413793	0.224137931034483	0.120689655172414	0.0862068965517241	0	0	0	0	0	0	0	0	0	0
1840	0.368421052631579	0.192982456140351	0.228070175438596	0.12280701754386	0.087719298245614	0	0	0	0	0	0	0	0	0	0
1841	0.379310344827586	0.189655172413793	0.224137931034483	0.120689655172414	0.0862068965517241	0	0	0	0	0	0	0	0	0	0
1842	0.379310344827586	0.189655172413793	0.224137931034483	0.120689655172414	0.0862068965517241	0	0	0	0	0	0	0	0	0	0
1843	0.379310344827586	0.189655172413793	0.224137931034483	0.120689655172414	0.0862068965517241	0	0	0	0	0	0	0	0	0	0
1844	0.379310344827586	0.189655172413793	0.224137931034483	0.120689655172414	0.0862068965517241	0	0	0	0	0	0	0	0	0	0
1845	0.368421052631579	0.192982456140351	0.228070175438596	0.12280701754386	0.087719298245614	0	0	0	0	0	0	0	0	0	0
1846	0.379310344827586	0.189655172413793	0.224137931034483	0.120689655172414	0.0862068965517241	0	0	0	0	0	0	0	0	0	0
1847	0.368421052631579	0.192982456140351	0.228070175438596	0.12280701754386	0.087719298245614	0	0	0	0	0	0	0	0	0	0
1848	0.379310344827586	0.189655172413793	0.224137931034483	0.120689655172414	0.0862068965517241	0	0	0	0	0	0	0	0	0	0
1849	0.379310344827586	0.189655172413793	0.224137931034483	0.120689655172414	0.0862068965517241	0	0	0	0	0	0	0	0	0	0
1850	0.379310344827586	0.189655172413793	0.224137931034483	0.120689655172414	0.0862068965517241	0	0	0	0	0	0	0	0	0	0
1851	0.389830508474576	0.186440677966102	0.220338983050847	0.11864406779661	0.0847457627118644	0	0	0	0	0	0	0	0	0	0
1852	0.379310344827586	0.189655172413793	0.224137931034483	0.120689655172414	0.0862068965517241	0	0	0	0	0	0	0	0	0	0
1853	0.385964912280702	0.192982456140351	0.210526315789474	0.12280701754386	0.087719298245614	0	0	0	0	0	0	0	0	0	0
1854	0.385964912280702	0.192982456140351	0.228070175438596	0.105263157894737	0.087719298245614	0	0	0	0	0	0	0	0	0	0
1855	0.368421052631579	0.192982456140351	0.228070175438596	0.12280701754386	0.087719298245614	0	0	0	0	0	0	0	0	0	0
1856	0.379310344827586	0.189655172413793	0.224137931034483	0.120689655172414	0.0862068965517241	0	0	0	0	0	0	0	0	0	0
1857	0.392857142857143	0.196428571428571	0.232142857142857	0.125	0.0535714285714286	0	0	0	0	0	0	0	0	0	0
1858	0.368421052631579	0.192982456140351	0.228070175438596	0.12280701754386	0.087719298245614	0	0	0	0	0	0	0	0	0	0
1859	0.385964912280702	0.192982456140351	0.210526315789474	0.12280701754386	0.087719298245614	0	0	0	0	0	0	0	0	0	0
1860	0.379310344827586	0.189655172413793	0.224137931034483	0.120689655172414	0.0862068965517241	0	0	0	0	0	0	0	0	0	0
1861	0.379310344827586	0.189655172413793	0.224137931034483	0.120689655172414	0.0862068965517241	0	0	0	0	0	0	0	0	0	0
1862	0.379310344827586	0.189655172413793	0.224137931034483	0.120689655172414	0.0862068965517241	0	0	0	0	0	0	0	0	0	0
1863	0.368421052631579	0.192982456140351	0.228070175438596	0.12280701754386	0.087719298245614	0	0	0	0	0	0	0	0	0	0
1864	0.379310344827586	0.189655172413793	0.224137931034483	0.120689655172414	0.0862068965517241	0	0	0	0	0	0	0	0	0	0
1865	0.379310344827586	0.189655172413793	0.224137931034483	0.120689655172414	0.0862068965517241	0	0	0	0	0	0	0	0	0	0
1866	0.379310344827586	0.189655172413793	0.224137931034483	0.120689655172414	0.0862068965517241	0	0	0	0	0	0	0	0	0	0
1867	0.379310344827586	0.189655172413793	0.224137931034483	0.120689655172414	0.0862068965517241	0	0	0	0	0	0	0	0	0	0
1868	0.389830508474576	0.186440677966102	0.220338983050847	0.11864406779661	0.0847457627118644	0	0	0	0	0	0	0	0	0	0
1869	0.379310344827586	0.189655172413793	0.224137931034483	0.120689655172414	0.0862068965517241	0	0	0	0	0	0	0	0	0	0
1870	0.379310344827586	0.189655172413793	0.224137931034483	0.120689655172414	0.0862068965517241	0	0	0	0	0	0	0	0	0	0
1871	0.379310344827586	0.189655172413793	0.224137931034483	0.120689655172414	0.0862068965517241	0	0	0	0	0	0	0	0	0	0
1872	0.379310344827586	0.189655172413793	0.224137931034483	0.120689655172414	0.0862068965517241	0	0	0	0	0	0	0	0	0	0
1873	0.379310344827586	0.189655172413793	0.224137931034483	0.120689655172414	0.0862068965517241	0	0	0	0	0	0	0	0	0	0
1874	0.379310344827586	0.189655172413793	0.224137931034483	0.120689655172414	0.0862068965517241	0	0	0	0	0	0	0	0	0	0
1875	0.379310344827586	0.189655172413793	0.224137931034483	0.120689655172414	0.0862068965517241	0	0	0	0	0	0	0	0	0	0
1876	0.379310344827586	0.189655172413793	0.224137931034483	0.120689655172414	0.0862068965517241	0	0	0	0	0	0	0	0	0	0
1877	0.385964912280702	0.192982456140351	0.228070175438596	0.105263157894737	0.087719298245614	0	0	0	0	0	0	0	0	0	0
1878	0.379310344827586	0.189655172413793	0.224137931034483	0.120689655172414	0.0862068965517241	0	0	0	0	0	0	0	0	0	0
1879	0.368421052631579	0.192982456140351	0.228070175438596	0.12280701754386	0.087719298245614	0	0	0	0	0	0	0	0	0	0
1880	0.379310344827586	0.189655172413793	0.224137931034483	0.120689655172414	0.0862068965517241	0	0	0	0	0	0	0	0	0	0
1881	0.379310344827586	0.189655172413793	0.224137931034483	0.120689655172414	0.0862068965517241	0	0	0	0	0	0	0	0	0	0
1882	0.379310344827586	0.189655172413793	0.224137931034483	0.120689655172414	0.0862068965517241	0	0	0	0	0	0	0	0	0	0
1883	0.379310344827586	0.189655172413793	0.224137931034483	0.120689655172414	0.0862068965517241	0	0	0	0	0	0	0	0	0	0
1884	0.379310344827586	0.189655172413793	0.224137931034483	0.120689655172414	0.0862068965517241	0	0	0	0	0	0	0	0	0	0
1885	0.385964912280702	0.192982456140351	0.228070175438596	0.105263157894737	0.087719298245614	0	0	0	0	0	0	0	0	0	0
1886	0.379310344827586	0.189655172413793	0.224137931034483	0.120689655172414	0.0862068965517241	0	0	0	0	0	0	0	0	0	0
1887	0.379310344827586	0.189655172413793	0.224137931034483	0.120689655172414	0.0862068965517241	0	0	0	0	0	0	0	0	0	0
1888	0.379310344827586	0.189655172413793	0.224137931034483	0.120689655172414	0.0862068965517241	0	0	0	0	0	0	0	0	0	0
1889	0.379310344827586	0.189655172413793	0.224137931034483	0.120689655172414	0.0862068965517241	0	0	0	0	0	0	0	0	0	0
1890	0.396551724137931	0.189655172413793	0.206896551724138	0.120689655172414	0.0862068965517241	0	0	0	0	0	0	0	0	0	0
1891	0.379310344827586	0.189655172413793	0.224137931034483	0.120689655172414	0.0862068965517241	0	0	0	0	0	0	0	0	0	0
1892	0.385964912280702	0.192982456140351	0.210526315789474	0.12280701754386	0.087719298245614	0	0	0	0	0	0	0	0	0	0
1893	0.379310344827586	0.189655172413793	0.224137931034483	0.120689655172414	0.0862068965517241	0	0	0	0	0	0	0	0	0	0
1894	0.379310344827586	0.189655172413793	0.224137931034483	0.120689655172414	0.0862068965517241	0	0	0	0	0	0	0	0	0	0
1895	0.375	0.196428571428571	0.214285714285714	0.125	0.0892857142857143	0	0	0	0	0	0	0	0	0	0
1896	0.379310344827586	0.189655172413793	0.224137931034483	0.120689655172414	0.0862068965517241	0	0	0	0	0	0	0	0	0	0
1897	0.379310344827586	0.189655172413793	0.224137931034483	0.120689655172414	0.0862068965517241	0	0	0	0	0	0	0	0	0	0
1898	0.379310344827586	0.189655172413793	0.224137931034483	0.120689655172414	0.0862068965517241	0	0	0	0	0	0	0	0	0	0
1899	0.385964912280702	0.175438596491228	0.228070175438596	0.12280701754386	0.087719298245614	0	0	0	0	0	0	0	0	0	0
1900	0.379310344827586	0.189655172413793	0.224137931034483	0.120689655172414	0.0862068965517241	0	0	0	0	0	0	0	0	0	0
1901	0.379310344827586	0.189655172413793	0.224137931034483	0.120689655172414	0.0862068965517241	0	0	0	0	0	0	0	0	0	0
1902	0.379310344827586	0.189655172413793	0.224137931034483	0.120689655172414	0.0862068965517241	0	0	0	0	0	0	0	0	0	0
1903	0.379310344827586	0.189655172413793	0.224137931034483	0.120689655172414	0.0862068965517241	0	0	0	0	0	0	0	0	0	0
1904	0.379310344827586	0.189655172413793	0.224137931034483	0.120689655172414	0.0862068965517241	0	0	0	0	0	0	0	0	0	0
1905	0.368421052631579	0.192982456140351	0.228070175438596	0.12280701754386	0.087719298245614	0	0	0	0	0	0	0	0	0	0
1906	0.379310344827586	0.189655172413793	0.224137931034483	0.120689655172414	0.0862068965517241	0	0	0	0	0	0	0	0	0	0
1907	0.379310344827586	0.189655172413793	0.224137931034483	0.120689655172414	0.0862068965517241	0	0	0	0	0	0	0	0	0	0
1908	0.379310344827586	0.189655172413793	0.224137931034483	0.120689655172414	0.0862068965517241	0	0	0	0	0	0	0	0	0	0
1909	0.379310344827586	0.189655172413793	0.224137931034483	0.120689655172414	0.0862068965517241	0	0	0	0	0	0	0	0	0	0
1910	0.379310344827586	0.189655172413793	0.224137931034483	0.120689655172414	0.0862068965517241	0	0	0	0	0	0	0	0	0	0
1911	0.379310344827586	0.189655172413793	0.224137931034483	0.120689655172414	0.0862068965517241	0	0	0	0	0	0	0	0	0	0
1912	0.379310344827586	0.189655172413793	0.224137931034483	0.120689655172414	0.0862068965517241	0	0	0	0	0	0	0	0	0	0
1913	0.379310344827586	0.189655172413793	0.224137931034483	0.120689655172414	0.0862068965517241	0	0	0	0	0	0	0	0	0	0
1914	0.379310344827586	0.189655172413793	0.224137931034483	0.120689655172414	0.0862068965517241	0	0	0	0	0	0	0	0	0	0
1915	0.379310344827586	0.189655172413793	0.224137931034483	0.120689655172414	0.0862068965517241	0	0	0	0	0	0	0	0	0	0
1916	0.385964912280702	0.192982456140351	0.228070175438596	0.105263157894737	0.087719298245614	0	0	0	0	0	0	0	0	0	0
1917	0.379310344827586	0.189655172413793	0.224137931034483	0.120689655172414	0.0862068965517241	0	0	0	0	0	0	0	0	0	0
1918	0.379310344827586	0.189655172413793	0.224137931034483	0.120689655172414	0.0862068965517241	0	0	0	0	0	0	0	0	0	0
1919	0.385964912280702	0.192982456140351	0.210526315789474	0.12280701754386	0.087719298245614	0	0	0	0	0	0	0	0	0	0
1920	0.385964912280702	0.192982456140351	0.210526315789474	0.12280701754386	0.087719298245614	0	0	0	0	0	0	0	0	0	0
1921	0.379310344827586	0.189655172413793	0.224137931034483	0.120689655172414	0.0862068965517241	0	0	0	0	0	0	0	0	0	0
1922	0.368421052631579	0.192982456140351	0.228070175438596	0.12280701754386	0.087719298245614	0	0	0	0	0	0	0	0	0	0
1923	0.385964912280702	0.192982456140351	0.210526315789474	0.12280701754386	0.087719298245614	0	0	0	0	0	0	0	0	0	0
1924	0.379310344827586	0.189655172413793	0.224137931034483	0.120689655172414	0.0862068965517241	0	0	0	0	0	0	0	0	0	0
1925	0.396551724137931	0.189655172413793	0.206896551724138	0.120689655172414	0.0862068965517241	0	0	0	0	0	0	0	0	0	0
1926	0.379310344827586	0.189655172413793	0.224137931034483	0.120689655172414	0.0862068965517241	0	0	0	0	0	0	0	0	0	0
1927	0.379310344827586	0.189655172413793	0.224137931034483	0.120689655172414	0.0862068965517241	0	0	0	0	0	0	0	0	0	0
1928	0.379310344827586	0.189655172413793	0.224137931034483	0.120689655172414	0.0862068965517241	0	0	0	0	0	0	0	0	0	0
1929	0.368421052631579	0.192982456140351	0.228070175438596	0.12280701754386	0.087719298245614	0	0	0	0	0	0	0	0	0	0
1930	0.385964912280702	0.192982456140351	0.228070175438596	0.105263157894737	0.087719298245614	0	0	0	0	0	0	0	0	0	0
1931	0.379310344827586	0.189655172413793	0.224137931034483	0.120689655172414	0.0862068965517241	0	0	0	0	0	0	0	0	0	0
1932	0.379310344827586	0.189655172413793	0.224137931034483	0.120689655172414	0.0862068965517241	0	0	0	0	0	0	0	0	0	0
1933	0.385964912280702	0.192982456140351	0.228070175438596	0.105263157894737	0.087719298245614	0	0	0	0	0	0	0	0	0	0
1934	0.379310344827586	0.189655172413793	0.224137931034483	0.120689655172414	0.0862068965517241	0	0	0	0	0	0	0	0	0	0
1935	0.379310344827586	0.189655172413793	0.224137931034483	0.120689655172414	0.0862068965517241	0	0	0	0	0	0	0	0	0	0
1936	0.385964912280702	0.175438596491228	0.228070175438596	0.12280701754386	0.087719298245614	0	0	0	0	0	0	0	0	0	0
1937	0.379310344827586	0.189655172413793	0.224137931034483	0.120689655172414	0.0862068965517241	0	0	0	0	0	0	0	0	0	0
1938	0.379310344827586	0.189655172413793	0.224137931034483	0.120689655172414	0.0862068965517241	0	0	0	0	0	0	0	0	0	0
1939	0.368421052631579	0.192982456140351	0.228070175438596	0.12280701754386	0.087719298245614	0	0	0	0	0	0	0	0	0	0
1940	0.379310344827586	0.189655172413793	0.224137931034483	0.120689655172414	0.0862068965517241	0	0	0	0	0	0	0	0	0	0
1941	0.379310344827586	0.189655172413793	0.224137931034483	0.120689655172414	0.0862068965517241	0	0	0	0	0	0	0	0	0	0
1942	0.379310344827586	0.189655172413793	0.224137931034483	0.120689655172414	0.0862068965517241	0	0	0	0	0	0	0	0	0	0
1943	0.385964912280702	0.192982456140351	0.210526315789474	0.12280701754386	0.087719298245614	0	0	0	0	0	0	0	0	0	0
1944	0.368421052631579	0.192982456140351	0.228070175438596	0.12280701754386	0.087719298245614	0	0	0	0	0	0	0	0	0	0
1945	0.379310344827586	0.189655172413793	0.224137931034483	0.120689655172414	0.0862068965517241	0	0	0	0	0	0	0	0	0	0
1946	0.379310344827586	0.189655172413793	0.224137931034483	0.120689655172414	0.0862068965517241	0	0	0	0	0	0	0	0	0	0
1947	0.379310344827586	0.189655172413793	0.224137931034483	0.120689655172414	0.0862068965517241	0	0	0	0	0	0	0	0	0	0
1948	0.379310344827586	0.189655172413793	0.224137931034483	0.120689655172414	0.0862068965517241	0	0	0	0	0	0	0	0	0	0
1949	0.379310344827586	0.189655172413793	0.224137931034483	0.120689655172414	0.0862068965517241	0	0	0	0	0	0	0	0	0	0
1950	0.345454545454545	0.2	0.236363636363636	0.127272727272727	0.0909090909090909	0	0	0	0	0	0	0	0	0	0
1951	0.379310344827586	0.189655172413793	0.224137931034483	0.120689655172414	0.0862068965517241	0	0	0	0	0	0	0	0	0	0
1952	0.379310344827586	0.189655172413793	0.224137931034483	0.120689655172414	0.0862068965517241	0	0	0	0	0	0	0	0	0	0
1953	0.385964912280702	0.192982456140351	0.228070175438596	0.105263157894737	0.087719298245614	0	0	0	0	0	0	0	0	0	0
1954	0.385964912280702	0.192982456140351	0.210526315789474	0.12280701754386	0.087719298245614	0	0	0	0	0	0	0	0	0	0
1955	0.368421052631579	0.192982456140351	0.228070175438596	0.12280701754386	0.087719298245614	0	0	0	0	0	0	0	0	0	0
1956	0.379310344827586	0.189655172413793	0.224137931034483	0.120689655172414	0.0862068965517241	0	0	0	0	0	0	0	0	0	0
1957	0.379310344827586	0.189655172413793	0.224137931034483	0.120689655172414	0.0862068965517241	0	0	0	0	0	0	0	0	0	0
1958	0.379310344827586	0.189655172413793	0.224137931034483	0.120689655172414	0.0862068965517241	0	0	0	0	0	0	0	0	0	0
1959	0.379310344827586	0.189655172413793	0.224137931034483	0.120689655172414	0.0862068965517241	0	0	0	0	0	0	0	0	0	0
1960	0.379310344827586	0.189655172413793	0.224137931034483	0.120689655172414	0.0862068965517241	0	0	0	0	0	0	0	0	0	0
1961	0.368421052631579	0.192982456140351	0.228070175438596	0.12280701754386	0.087719298245614	0	0	0	0	0	0	0	0	0	0
1962	0.379310344827586	0.189655172413793	0.224137931034483	0.120689655172414	0.0862068965517241	0	0	0	0	0	0	0	0	0	0
1963	0.392857142857143	0.196428571428571	0.214285714285714	0.107142857142857	0.0892857142857143	0	0	0	0	0	0	0	0	0	0
1964	0.379310344827586	0.189655172413793	0.224137931034483	0.120689655172414	0.0862068965517241	0	0	0	0	0	0	0	0	0	0
1965	0.379310344827586	0.189655172413793	0.224137931034483	0.120689655172414	0.0862068965517241	0	0	0	0	0	0	0	0	0	0
1966	0.379310344827586	0.189655172413793	0.224137931034483	0.120689655172414	0.0862068965517241	0	0	0	0	0	0	0	0	0	0
1967	0.379310344827586	0.189655172413793	0.224137931034483	0.120689655172414	0.0862068965517241	0	0	0	0	0	0	0	0	0	0
1968	0.379310344827586	0.189655172413793	0.224137931034483	0.120689655172414	0.0862068965517241	0	0	0	0	0	0	0	0	0	0
1969	0.379310344827586	0.189655172413793	0.224137931034483	0.120689655172414	0.0862068965517241	0	0	0	0	0	0	0	0	0	0
1970	0.379310344827586	0.189655172413793	0.224137931034483	0.120689655172414	0.0862068965517241	0	0	0	0	0	0	0	0	0	0
1971	0.379310344827586	0.189655172413793	0.224137931034483	0.120689655172414	0.0862068965517241	0	0	0	0	0	0	0	0	0	0
1972	0.375	0.178571428571429	0.232142857142857	0.125	0.0892857142857143	0	0	0	0	0	0	0	0	0	0
1973	0.379310344827586	0.189655172413793	0.224137931034483	0.120689655172414	0.0862068965517241	0	0	0	0	0	0	0	0	0	0
1974	0.379310344827586	0.189655172413793	0.224137931034483	0.120689655172414	0.0862068965517241	0	0	0	0	0	0	0	0	0	0
1975	0.379310344827586	0.189655172413793	0.224137931034483	0.120689655172414	0.0862068965517241	0	0	0	0	0	0	0	0	0	0
1976	0.389830508474576	0.186440677966102	0.220338983050847	0.11864406779661	0.0847457627118644	0	0	0	0	0	0	0	0	0	0
1977	0.368421052631579	0.192982456140351	0.228070175438596	0.12280701754386	0.087719298245614	0	0	0	0	0	0	0	0	0	0
1978	0.379310344827586	0.189655172413793	0.224137931034483	0.120689655172414	0.0862068965517241	0	0	0	0	0	0	0	0	0	0
1979	0.368421052631579	0.192982456140351	0.228070175438596	0.12280701754386	0.087719298245614	0	0	0	0	0	0	0	0	0	0
1980	0.379310344827586	0.189655172413793	0.224137931034483	0.120689655172414	0.0862068965517241	0	0	0	0	0	0	0	0	0	0
1981	0.385964912280702	0.192982456140351	0.228070175438596	0.105263157894737	0.087719298245614	0	0	0	0	0	0	0	0	0	0
1982	0.379310344827586	0.189655172413793	0.224137931034483	0.120689655172414	0.0862068965517241	0	0	0	0	0	0	0	0	0	0
1983	0.385964912280702	0.192982456140351	0.210526315789474	0.12280701754386	0.087719298245614	0	0	0	0	0	0	0	0	0	0
1984	0.379310344827586	0.189655172413793	0.224137931034483	0.120689655172414	0.0862068965517241	0	0	0	0	0	0	0	0	0	0
1985	0.385964912280702	0.192982456140351	0.228070175438596	0.12280701754386	0.0701754385964912	0	0	0	0	0	0	0	0	0	0
1986	0.379310344827586	0.189655172413793	0.224137931034483	0.120689655172414	0.0862068965517241	0	0	0	0	0	0	0	0	0	0
1987	0.379310344827586	0.189655172413793	0.224137931034483	0.120689655172414	0.0862068965517241	0	0	0	0	0	0	0	0	0	0
1988	0.379310344827586	0.189655172413793	0.224137931034483	0.120689655172414	0.0862068965517241	0	0	0	0	0	0	0	0	0	0
1989	0.379310344827586	0.189655172413793	0.224137931034483	0.120689655172414	0.0862068965517241	0	0	0	0	0	0	0	0	0	0
1990	0.389830508474576	0.186440677966102	0.220338983050847	0.11864406779661	0.0847457627118644	0	0	0	0	0	0	0	0	0	0
1991	0.379310344827586	0.189655172413793	0.224137931034483	0.120689655172414	0.0862068965517241	0	0	0	0	0	0	0	0	0	0
1992	0.379310344827586	0.189655172413793	0.224137931034483	0.120689655172414	0.0862068965517241	0	0	0	0	0	0	0	0	0	0
1993	0.379310344827586	0.189655172413793	0.224137931034483	0.120689655172414	0.0862068965517241	0	0	0	0	0	0	0	0	0	0
1994	0.379310344827586	0.189655172413793	0.224137931034483	0.120689655172414	0.0862068965517241	0	0	0	0	0	0	0	0	0	0
1995	0.379310344827586	0.189655172413793	0.224137931034483	0.120689655172414	0.0862068965517241	0	0	0	0	0	0	0	0	0	0
1996	0.385964912280702	0.192982456140351	0.228070175438596	0.105263157894737	0.087719298245614	0	0	0	0	0	0	0	0	0	0
1997	0.379310344827586	0.189655172413793	0.224137931034483	0.120689655172414	0.0862068965517241	0	0	0	0	0	0	0	0	0	0
1998	0.385964912280702	0.192982456140351	0.210526315789474	0.12280701754386	0.087719298245614	0	0	0	0	0	0	0	0	0	0
1999	0.396551724137931	0.189655172413793	0.224137931034483	0.103448275862069	0.0862068965517241	0	0	0	0	0	0	0	0	0	0
[truncated: 2,005 more rows]
