# Supplementary material for: Effects of infection history on dengue virus infection and pathogenicity
Source: Nat Commun. 2019 Mar 18;10:1246. doi: 10.1038/s41467-019-09193-y (PMC6423047; doi:10.1038/s41467-019-09193-y)
Supplement: Supplementary file 4 — Source Data [file 41467_2019_9193_MOESM4_ESM.zip › FigureS1.csv]

V1	V2	V3	V4	V5	V6	V7	V8	V9	V10	V11	V12	V13	V14	V15
Scenario 1, Panel A	NA	NA	NA	NA	NA	NA	NA	NA	NA	NA	NA	NA	NA	NA
265	16	18	76	58	28	6	424	785	185	120	19	16	20	787
265	16	18	191	2635	1244	264	24	17	62	155	170	288	34	393
4659	760	843	3475	145	71	14	10	17	5	5	4	16	323	6162
106	16	18	76	58	71	6	24	17	21	12	10	7	20	150
Scenario 2, Panel A	NA	NA	NA	NA	NA	NA	NA	NA	NA	NA	NA	NA	NA	NA
529	16	18	76	58	28	6	376	785	183	115	18	33	40	779
529	16	18	382	2490	1102	249	48	17	61	148	163	255	32	389
4130	760	843	3284	290	141	29	10	17	5	5	4	33	302	6099
106	16	18	76	58	141	6	48	17	20	24	20	7	40	150
Scenario 3, Panel A	NA	NA	NA	NA	NA	NA	NA	NA	NA	NA	NA	NA	NA	NA
794	16	18	76	58	28	6	328	785	181	110	17	49	60	771
794	16	18	573	2345	961	235	72	17	60	142	155	223	29	385
3600	760	843	3093	434	212	43	10	17	5	5	4	49	280	6036
106	16	18	76	58	212	6	72	17	20	36	30	7	60	150
Scenario 1, Panel B	NA	NA	NA	NA	NA	NA	NA	NA	NA	NA	NA	NA	NA	NA
0.05	0.02	0.02	0.02	0.02	0.02	0.02	0.88	0.94	0.678461538461538	0.496	0.093	0.05	0.05	0.105
0.05	0.02	0.02	0.05	0.91	0.88	0.91	0.05	0.02	0.226153846153846	0.640666666666667	0.837	0.88	0.0857142857142857	0.0525
0.88	0.94	0.94	0.91	0.05	0.05	0.05	0.02	0.02	0.02	0.02	0.02	0.05	0.814285714285714	0.8225
0.02	0.02	0.02	0.02	0.02	0.05	0.02	0.05	0.02	0.0753846153846154	0.05	0.05	0.02	0.05	0.02
Scenario 2, Panel B	NA	NA	NA	NA	NA	NA	NA	NA	NA	NA	NA	NA	NA	NA
0.1	0.02	0.02	0.02	0.02	0.02	0.02	0.78	0.94	0.671538461538462	0.474666666666667	0.089	0.1	0.1	0.103928571428571
0.1	0.02	0.02	0.1	0.86	0.78	0.86	0.1	0.02	0.223846153846154	0.613111111111111	0.801	0.78	0.08	0.0519642857142857
0.78	0.94	0.94	0.86	0.1	0.1	0.1	0.02	0.02	0.02	0.02	0.02	0.1	0.76	0.814107142857143
0.02	0.02	0.02	0.02	0.02	0.1	0.02	0.1	0.02	0.0746153846153846	0.1	0.1	0.02	0.1	0.02
Scenario 3, Panel B	NA	NA	NA	NA	NA	NA	NA	NA	NA	NA	NA	NA	NA	NA
0.15	0.02	0.02	0.02	0.02	0.02	0.02	0.68	0.94	0.664615384615385	0.453333333333333	0.085	0.15	0.15	0.102857142857143
0.15	0.02	0.02	0.15	0.81	0.68	0.81	0.15	0.02	0.221538461538462	0.585555555555555	0.765	0.68	0.0742857142857143	0.0514285714285714
0.68	0.94	0.94	0.81	0.15	0.15	0.15	0.02	0.02	0.02	0.02	0.02	0.15	0.705714285714286	0.805714285714286
0.02	0.02	0.02	0.02	0.02	0.15	0.02	0.15	0.02	0.0738461538461538	0.15	0.15	0.02	0.15	0.02
