# Supplementary material for: Effects of infection history on dengue virus infection and pathogenicity
Source: Nat Commun. 2019 Mar 18;10:1246. doi: 10.1038/s41467-019-09193-y (PMC6423047; doi:10.1038/s41467-019-09193-y)
Supplement: Supplementary file 4 — Source Data [file 41467_2019_9193_MOESM4_ESM.zip › FigureS2.csv]

V1	V2	V3	V4	V5	V6	V7	V8	V9	V10	V11	V12	V13	V14	V15
Panel A, Scenario 1	NA	NA	NA	NA	NA	NA	NA	NA	NA	NA	NA	NA	NA	NA
0.0247909299002139	0.00482773019148264	0.000338830719596108	0.0645819444347263	0.00262158895904086	0.0110137853896158	0.00178134208513661	6.55186102220884e-05	0.056589189782157	0.00145113308679558	0.043535618670213	0.00936159333319187	0.00152044040475846	0.0732807353984686	0.00424250444494271
0.00063852225970949	0.00426785473215666	0.0566053283938292	0.0419349548566556	0.00194801284751096	7.95706690563107e-05	0.00167247129589351	0.0481091915385852	0.0310092996420437	0.000862777226529165	0.00328065937817089	0.00815803364826403	0.0661367697385155	0.050134345478235	0.00377907863334359
0.000432366962098218	0.00178408336039593	0.105320586205691	0.00919151716063851	0.0185134224112461	6.23797318056705e-05	0.000261645034145694	0.0939238281691408	0.00566321332028753	0.0133450143481242	0.00223040545612815	0.00441319878333017	0.11817750612821	0.0179205012875289	0.0264094381439595
Panel A, Scenario 2	NA	NA	NA	NA	NA	NA	NA	NA	NA	NA	NA	NA	NA	NA
0.047433839736078	0.00543043958331947	0.000376568432531201	0.064155861128124	0.00349532690942515	0.0291956624651884	0.0023362076935635	6.75595927232664e-05	0.0539720194244141	0.00185165756820847	0.0699406055474528	0.0105672868152941	0.00167334796143359	0.0738577401255829	0.00578620107367642
0.000640327839137987	0.00454312340668305	0.0512594540527439	0.0369802296127324	0.00406180118655507	7.07273119622532e-05	0.0018537819053144	0.0427225205771603	0.0301618644039604	0.00188464080768384	0.00315649479283074	0.00864420910802846	0.0605955361759982	0.0439363756390528	0.00674734785043122
0.000438464323733547	0.00197961873405914	0.109502200421349	0.00912673565132423	0.0195412619978438	7.08242781418013e-05	0.000582150828149801	0.0964965411037904	0.00657938784530575	0.0152210831281584	0.00209141063884598	0.00449861160053851	0.121851017020737	0.0125753974704548	0.0284532497480102
Panel A, Scenario 3	NA	NA	NA	NA	NA	NA	NA	NA	NA	NA	NA	NA	NA	NA
0.070569311251927	0.00588252454629832	0.000442316796964854	0.0674156705512376	0.00467972493729396	0.0476705677230565	0.00263145331575879	7.77190272725968e-05	0.0583980479669369	0.00264281727683126	0.0967560655122648	0.0112524280797668	0.00199610453432167	0.0766371524859503	0.00738381815585003
0.000671846450796088	0.00498694791999577	0.0440494267079339	0.0445435899500391	0.00626142150145946	7.78235612055934e-05	0.0022337754036389	0.0362342789897133	0.034178115421776	0.00374255044369842	0.0031005821892824	0.00935278232620907	0.0525277282542231	0.0572652998884236	0.00955559328732085
0.000435617891682648	0.00216712876641261	0.112462026224328	0.00717830508502669	0.0210831830923084	6.94460207823147e-05	0.000665980732743962	0.100236982335872	0.00475573371444895	0.0168736629296393	0.00207574779690682	0.00509945933960822	0.125981855241936	0.010735981265971	0.0262706632777758
Panel B, Scenario 1	NA	NA	NA	NA	NA	NA	NA	NA	NA	NA	NA	NA	NA	NA
0.0241963210589058	0.0148953727435309	0.0444002647107706	0.0199130266347179	0.0774516345726621	0.0122447604809099	0.00979793644271336	0.0354698580455213	0.0153363694382382	0.0684708254296311	0.0432924700781653	0.0214566455723478	0.054868988859259	0.0259890032620849	0.0874689883816509
0.000627715966297695	0.233147645497951	0.00270977856579881	0.0756215270300791	0.00573748570691295	7.19955638352693e-05	0.209330230513475	0.00110738690596237	0.0656188300403799	0.00324301944203001	0.00326773023323164	0.259962012989471	0.00491104713564252	0.0875053178523563	0.00885650934558959
0.000436997200034225	0.159349026533883	0.000244557366435999	0.0542446992008073	0.0156115672040022	6.3440011845399e-05	0.141800569269552	5.96056451384229e-05	0.0439064030807358	0.00976218231172039	0.00210659343292779	0.17909539097551	0.00106124144119083	0.0639707972300708	0.0213802616255886
Panel B, Scenario 2	NA	NA	NA	NA	NA	NA	NA	NA	NA	NA	NA	NA	NA	NA
0.048342675149323	0.0328219281826946	0.0427407712597997	0.0209917978551737	0.0754555823814666	0.0284700992345594	0.0249703744163655	0.0334663600209489	0.0162521626399867	0.0662606615705632	0.0726498099863213	0.042216102728018	0.053706888560016	0.0306307373242591	0.0856500736667101
0.000642595012316476	0.231935691282683	0.0051768449297272	0.0810759716120537	0.00482714199769215	8.80314250776558e-05	0.207675703801924	0.00264897241720681	0.0717311661962957	0.00232980612824867	0.00316311455037137	0.262213166524006	0.00844011441567813	0.0913445708543483	0.00790533796577724
0.000428512153864816	0.146709607324678	0.000203650625484837	0.0544750231186599	0.00962543550475293	7.31237722203019e-05	0.127937155783315	6.08423401392439e-05	0.0471266650041364	0.00547521795682939	0.00220034781240285	0.166760717098239	0.00083393095801036	0.0629553901855341	0.0157462434551068
Panel B, Scenario 3	NA	NA	NA	NA	NA	NA	NA	NA	NA	NA	NA	NA	NA	NA
0.0706505765938982	0.0511476564530767	0.0414395278419401	0.0194405730984636	0.0726777309886135	0.0484830620896629	0.0414487569108615	0.0328642310165579	0.014348297829025	0.0638529433500021	0.0974397544467352	0.0620410186141319	0.0516264670293135	0.0267208008581012	0.081919915742799
0.00062874773759898	0.228328111462981	0.00859174402999776	0.0700966825794593	0.00417088435700959	7.77126772490246e-05	0.204717584740915	0.00520357091484731	0.0574443981718737	0.00204302174254831	0.00304002496474981	0.256738374708067	0.0127505948568835	0.0827512273875812	0.00724285440520091
0.000443113863310381	0.130337631313504	0.000220426405035642	0.05479672340356	0.013831654914449	7.23213890897903e-05	0.114049740462521	6.35504178157113e-05	0.0467198294852386	0.0096238704406913	0.00204840967032331	0.14834767544923	0.000919417986171546	0.0634268996995412	0.0190050193551066
Panel C, Scenario 1	NA	NA	NA	NA	NA	NA	NA	NA	NA	NA	NA	NA	NA	NA
0.281704328811914	0.278877133364211	0.000846036332414226	0.00229630704020918	0.0029621764478221	0.243337247795349	0.251441124337141	8.21064213367597e-05	0.001133126126655	0.0016382736787546	0.323572237448236	0.310524741506095	0.00295011139590629	0.00416700776066056	0.00472966663481518
0.0711408503891448	0.0155339045235617	0.00125566813854667	0.00361908845345694	0.0517092201038165	0.0530731055027904	0.0100233606120647	0.000270998011934532	0.00214884563892796	0.0446550728302678	0.0906239453894938	0.0219531366723899	0.00317828707474843	0.00598731386809078	0.059413376658356
0.0786682445029932	0.00797033322513354	0.00050273202517782	0.00297498413264614	0.0817111857719626	0.0632902938243003	0.00426840480057282	0.000102258746995545	0.00145352889384052	0.0698189638104844	0.0953262640962777	0.0127915063818749	0.00163740085938505	0.00501192429398776	0.0947708310593781
Panel C, Scenario 2	NA	NA	NA	NA	NA	NA	NA	NA	NA	NA	NA	NA	NA	NA
0.26609792466622	0.273423130086098	0.00231601972426724	0.00223603974589403	0.00388468263695904	0.22903114056741	0.244820463077497	0.000560080258506511	0.00108276904546435	0.00217044645803927	0.309107117138546	0.309301419406263	0.00514248920969856	0.00399905749411473	0.00614847508669456
0.0713662673733859	0.0327753162882118	0.00116107449760822	0.00344238690363501	0.0498278783008072	0.0536490898703561	0.0251696491406872	0.00019476826748919	0.00199148415597098	0.0430008791301026	0.0925274395821294	0.0419597317918502	0.00305860236339231	0.00543398112268452	0.0581100212779161
0.0793078544337968	0.0176455367722911	0.000387760229459948	0.0021329486324145	0.0868068142410789	0.0642363415099991	0.0117505710919084	7.99832025027126e-05	0.000960814240553141	0.0704132563149432	0.0970091430963513	0.0246645471283497	0.00127196737438108	0.00414101289168695	0.0987250825660605
Panel C, Scenario 3	NA	NA	NA	NA	NA	NA	NA	NA	NA	NA	NA	NA	NA	NA
0.24393191760874	0.262407775370372	0.00402205206789961	0.0022902644549424	0.00482358536048284	0.208003264232595	0.233331853718176	0.00176366875371015	0.00109332365953625	0.00295439612837388	0.28683003276328	0.295194251972552	0.00770265033740867	0.00400778043980783	0.00738235869932134
0.0715675140768498	0.0506273312774169	0.00118125581437278	0.00338064082730039	0.0474102257855078	0.0543384605214222	0.0405343626501712	0.000221228963599108	0.00196821704981144	0.0403525992562705	0.0910165583053894	0.0613581712838527	0.00328415152750991	0.00554258196673958	0.0550130370005641
0.0797133417613255	0.0283675886859422	0.000404241800475449	0.00205297098422102	0.0824945729163555	0.0640246296821258	0.0207073451303972	8.26545456913874e-05	0.000985671447388096	0.0725055356655016	0.096732445899872	0.0370202311616854	0.00133716932058378	0.00392266099735887	0.0931294348883937
Panel D, Scenario 1	NA	NA	NA	NA	NA	NA	NA	NA	NA	NA	NA	NA	NA	NA
0.0122320758027178	0.00490403751885525	0.00072646664634602	0.0030177596740538	0.000806380530889518	0.00368437680668682	0.00196083516136649	8.82228470942448e-05	0.00166500870390055	0.000316953573924252	0.0273389285761853	0.00938810455555598	0.00233852569675748	0.0048883028938973	0.00180250831314414
0.000600988728048434	0.00470804389897791	0.00306140084737106	0.00222044470723546	0.00117424228931962	7.08495526910761e-05	0.00200204538480122	0.0013517058095695	0.000941842093394285	0.000465325337630816	0.00290513269002277	0.00883572943334747	0.00554739823341413	0.00395352823671636	0.00244522241312087
0.000428152601959547	0.00578216172927111	0.000224621062141954	0.00524331366866275	0.00314765210708255	6.84494140553067e-05	0.00285125697359863	7.44819666196938e-05	0.00317992638703508	0.00115945642197117	0.0021492040478833	0.00960749545944776	0.00125610628687671	0.00826789867022844	0.00560774492891522
Panel D, Scenario 2	NA	NA	NA	NA	NA	NA	NA	NA	NA	NA	NA	NA	NA	NA
0.0128746694863557	0.00543913817643557	0.000459399433779612	0.0030475184689137	0.000785186356082289	0.00399978819823852	0.00235941764270816	7.68788121234989e-05	0.0016478669839192	0.000261391781693823	0.0287244918808738	0.0101094850877558	0.0021260918970236	0.00501151675963981	0.00162964430034093
0.000628771990156102	0.0047175361181391	0.00493019447787373	0.00282335881731433	0.00241215267402967	8.37457530876313e-05	0.0020281141037825	0.0026224283499943	0.0014862582241874	0.00116964173453384	0.00329042590328287	0.00893324327156882	0.0078925820878828	0.00482320922601222	0.00438358589993073
0.000398263074853689	0.0124447518626036	0.000194522275191171	0.00653729016455445	0.00186883505043451	6.54327143978096e-05	0.00790384217676646	6.29457669459646e-05	0.00392133768112471	0.000581050193633125	0.00193091784471869	0.0178990339658951	0.000734026851473533	0.00918612491149685	0.00507907898746012
Panel D, Scenario 3	NA	NA	NA	NA	NA	NA	NA	NA	NA	NA	NA	NA	NA	NA
0.0126678679841014	0.00592113095027032	0.000474709186663986	0.00309140922008041	0.00081217863480772	0.00369036378001152	0.00252891813209551	6.66156977402001e-05	0.00171963621301987	0.000244048999519538	0.0290721738823141	0.0111691151938808	0.00212159488622388	0.00492238645098648	0.00171587834118202
0.000643643009438044	0.00500032864165961	0.00720769866467933	0.00510915535338239	0.00408144984593069	7.6905542792007e-05	0.00200972580482809	0.00436112478514084	0.00301411219671184	0.00235438229949437	0.00338703869423337	0.00956090129047574	0.0106734157235165	0.00807328808370098	0.00626516679144077
0.000416871678910891	0.0206977218663992	0.000187662532244502	0.00750284912924966	0.00267667764821782	7.29486327390308e-05	0.0148703057020065	5.93384834093202e-05	0.0053674881765454	0.00149022663133185	0.00229976349341078	0.0275908566981095	0.00072909739595617	0.0102421339547238	0.0051296368183558
