# Supplementary material for: Effects of infection history on dengue virus infection and pathogenicity
Source: Nat Commun. 2019 Mar 18;10:1246. doi: 10.1038/s41467-019-09193-y (PMC6423047; doi:10.1038/s41467-019-09193-y)
Supplement: Supplementary file 4 — Source Data [file 41467_2019_9193_MOESM4_ESM.zip › FigureS3.csv]

V1	V2	V3	V4	V5	V6	V7	V8	V9
Panel A, 1-serotype sampling	NA	NA	Panel A, 2-serotype sampling	NA	NA	Panel A, 4-serotype sampling	NA	NA
0.0223089356833488	0.00957993320487703	0.0359515475336906	0.0200453207110171	0.00928850370429501	0.0388570120343714	0.0192521066536906	0.00749476929108712	0.0372451940751486
0.0512997381455415	0.0322513108049787	0.065445743176864	0.0521978997542746	0.0342807866611038	0.0653017944642584	0.0509118667343477	0.0388571951303379	0.0704457584348058
0.0193025859594155	0.0130207871155151	0.0275279641310604	0.0202239856534712	0.0127476639252827	0.0304098909178895	0.0207259784076365	0.0128164515792469	0.0313805626957313
0.0187169397867568	0.0126759391949415	0.0259081124454596	0.0198300321769814	0.0133079014055556	0.0265055514352856	0.019132776683435	0.0126405904391911	0.027418928684601
0.0192440777955064	0.0139577906263656	0.0259130763112038	0.0187268268501692	0.0135382496341087	0.0249837619902088	0.0189040028309864	0.0141781892142596	0.026423261116447
0.0307001866690792	0.0257664630169435	0.0365670133218659	0.0183364421800317	0.0125431723579029	0.0228509191586286	0.0181614796812674	0.0127637988492935	0.0249895540358713
0.0574820634200215	0.0507465001881797	0.0652405421098665	0.0598388684461359	0.0507530634403387	0.0682142245800233	0.0591940037735815	0.049190947937358	0.0718245319103845
0.0555375886535251	0.0479925811204661	0.0654915494249033	0.0172542821472044	0.0125662154983053	0.0239518661452681	0.0173289937896048	0.0122795114917324	0.0246418197652187
0.0513257881288245	0.0445118559724563	0.0625737360010226	0.0170813330696951	0.0113997537911716	0.0233892355462313	0.0174315514116831	0.0135247931300749	0.0224910445273634
0.042288471181424	0.0358092253273453	0.0524547552825686	0.0188076882950282	0.0130332227853401	0.0250856021438387	0.0194456524260249	0.0144450154928137	0.0246132800360858
0.172348773565011	0.149081903437803	0.190138103466655	0.0247853562302414	0.0193094205161926	0.0343646520372417	0.0243088237698951	0.0188592130882387	0.0322427437310259
Panel B, 1-serotype sampling	NA	NA	Panel B, 2-serotype sampling	NA	NA	Panel B, 4-serotype sampling	NA	NA
0.0206963774757578	0.00906192391797422	0.0390276512509179	0.0213717890840057	0.00740560100577395	0.0377670976907429	0.0213386301245016	0.00974942568256342	0.0379140157635813
0.0209231330074372	0.0129759091570687	0.03247234390248	0.0206012733929598	0.0120461185717679	0.028472437730405	0.0196132412797615	0.0109863251046529	0.0333006853233275
0.0200076779334768	0.0133411434148956	0.0276994144086571	0.0204024375226486	0.0134856964187616	0.0285128536932986	0.0190382022924039	0.0135601076030436	0.0281574902840538
0.0399572304358241	0.0317649465791089	0.0494855575813011	0.0407572541650073	0.0316812493412584	0.0492690373190391	0.040440674832903	0.0305044639062882	0.0491287129375153
0.0183931618576598	0.0145156186964725	0.0253317092006685	0.0191564778077724	0.0147186392445287	0.0262259272111581	0.019432350928877	0.013839007780367	0.0248952089302476
0.0698955918324906	0.059675985957756	0.0785897805104563	0.0839674596271799	0.0716371464124428	0.0958694728431455	0.085099922647655	0.0707732261765248	0.0964103383777008
0.067073997260916	0.0582165514473324	0.0772497648389549	0.0755343229621351	0.0660796143839371	0.0866660893641671	0.0742998354103019	0.0631044286253578	0.0893005658475738
0.0640722978876826	0.054516341513441	0.0745763048018983	0.0509178179648652	0.0409898537316204	0.0639715603704443	0.0520802471490044	0.0422113268322819	0.0630017210162133
0.0666150755523942	0.0553846486308765	0.078161164973134	0.0766480489410249	0.0645154722337868	0.0892534509733915	0.0792941519442228	0.0643628612678869	0.0903556632990805
0.0255229210747163	0.0206027079579645	0.0324680072285262	0.020751201650471	0.0133182354047263	0.0283432575569708	0.0219226159509954	0.0158992864651292	0.0297174857164804
0.0256033057053348	0.0198683999018167	0.0335298354180742	0.0173712518321966	0.0127478936969605	0.0249374297827556	0.0177598126833592	0.0113164214082499	0.0259101174577075
Panel C, 1-serotype sampling	NA	NA	Panel C, 2-serotype sampling	NA	NA	Panel C, 4-serotype sampling	NA	NA
0.0417431942579054	0.0243030767153208	0.0601416490669118	0.0397642093610519	0.0225925083002625	0.0627746831679264	0.0432534326799736	0.0237786258585056	0.0649353199618581
0.0193958212213287	0.0101480814646	0.0323760098032582	0.0198765250781458	0.0111808889325083	0.0300526136923493	0.0212337119996322	0.0116236547860287	0.0311975695505265
0.0305905220766872	0.0216869788061945	0.0422344418621869	0.0297997187057144	0.0212834660729362	0.0396732421960384	0.0300194358788218	0.0220349029589628	0.0394812416633343
0.0593048864264165	0.0478610759778958	0.0741262439267856	0.0612004665920955	0.0506300896267981	0.0720700123791235	0.0595544215299728	0.0465498915830292	0.0706652317527496
0.0606238546244452	0.0512698257387576	0.0701939623746227	0.0610654760392669	0.049424930994922	0.0705122420642341	0.0601676472953843	0.0495319404782212	0.0727080272032052
0.03745819845356	0.0299328775156503	0.0448115040855495	0.0192896278189705	0.0150665677807062	0.0257778950712712	0.0188703779102502	0.0140364880838602	0.0271998924437996
0.0365377397573606	0.0297664445974324	0.0446242086822192	0.0295448846188619	0.0215918525175166	0.0369407653914649	0.0299305394200024	0.0206621078686393	0.0364305190039193
0.0548037180043828	0.0471325999270132	0.0634189091069703	0.07261734365766	0.0617398004223637	0.0838532815289944	0.0730952100026074	0.0595914787872144	0.0869747260725115
0.0269704161001664	0.0224845462152442	0.0333830166624257	0.0408432102748759	0.0330872853695481	0.0507000789344234	0.0414637912977244	0.0316992716130517	0.0509998103508926
0.0124957422666584	0.00918514296858055	0.0161453031795612	0.0219321290104824	0.0147872626937314	0.0279031586141084	0.0210224954882535	0.0152696196456432	0.028423006978479
0.0493509904124033	0.040385074443256	0.0570095348233027	0.121376967166769	0.10366448044378	0.137810112814025	0.121161865122318	0.104895485892068	0.139725212415077
Panel D, 1-serotype sampling	NA	NA	Panel D, 2-serotype sampling	NA	NA	Panel D, 4-serotype sampling	NA	NA
0.0214693975509394	0.0113346599224037	0.0396093105539119	0.020994879125055	0.0080787242165395	0.0361851512264981	0.0214736615273394	0.00764719871974655	0.0370302753652254
0.0211509344107472	0.0113527267361134	0.0309173934618073	0.0201313910788965	0.0120654326715804	0.030094362416675	0.0193830806415887	0.0106668610658996	0.0301985142713816
0.0414382472265604	0.0290058249967235	0.0539958094903624	0.0420190707861434	0.0310392512441802	0.0515543243719741	0.0408021756504587	0.0306835421835091	0.0521617848845408
0.0196360396526828	0.0131691707059015	0.0263211457504968	0.0192501845679312	0.0125043672753474	0.0268489639933521	0.0193626775390225	0.0125541671589766	0.0287898930468077
0.0189510830777418	0.0137074762432091	0.0255735912225291	0.0190387341943712	0.0132303493083414	0.0249634663306557	0.0195202986471514	0.0145956792368038	0.0258541678396675
0.0560270605766204	0.0475144633410604	0.0643775158694802	0.0705577069076335	0.0588542275458171	0.0848491636306851	0.0712220885276184	0.0611699291598816	0.0802328660448998
0.0176039480917942	0.0134223376228298	0.022882156581722	0.0184185287470072	0.01271202572746	0.0227790338078847	0.0185903874551712	0.0117111154270344	0.0244143993434353
0.0313890412317387	0.0271051281819593	0.0371481293146348	0.0595668549437361	0.0497568526092234	0.0704199289750689	0.0595041912405537	0.0507568701943904	0.07469134809426
0.00974375154449701	0.00695493327335388	0.0125200900257014	0.0184106795821179	0.0138530511331664	0.0246519650205101	0.0179333685723019	0.0126097166618771	0.0233464373754127
0.00939883742438933	0.00652391343526451	0.0125451292502925	0.0195764885592896	0.0147675730266622	0.024748956381467	0.019301856946878	0.0128332069280467	0.0250205338564117
0.0258361405301449	0.0214412079531132	0.0315781901721356	0.0675693491294601	0.0570141364516147	0.082637916201088	0.0706533052236158	0.0593180762419923	0.081822902142748
Panel E, 1-serotype sampling	NA	NA	Panel E, 2-serotype sampling	NA	NA	Panel E, 4-serotype sampling	NA	NA
0.966797360651807	0.806687644049623	1.09862087792566	0.982514020313268	0.8417853523268	1.1501178241952	0.974598388520435	0.871973929856793	1.1342032364788
1.48794175687629	1.32727849098233	1.649763634734	1.52725225576595	1.40232659917616	1.70328183527656	1.51271714563131	1.38191901208267	1.71162915165073
0.542289415285981	0.408604430624579	0.715629583100926	0.498149632337716	0.366460238830858	0.641400670512389	0.502385201118746	0.384102273969348	0.6408854816423
0.441212143098308	0.313448856043782	0.573505317107182	0.406246554815376	0.226267773959949	0.519914127447222	0.40850318441137	0.229369298388149	0.550803829815004
-0.471806578950997	-0.639568589149402	-0.33328946230194	-0.496586378193931	-0.675046291241385	-0.363238286348079	-0.509004535148797	-0.682609244310182	-0.314386361953114
Panel F, 1-serotype sampling	NA	NA	Panel F, 2-serotype sampling	NA	NA	Panel F, 4-serotype sampling	NA	NA
0.281457792623558	0.249417263801374	0.310736437475824	0.299093413129358	0.233349051738227	0.365300128682029	0.299875046311701	0.237842260872625	0.3695779502817
0.204169251885235	0.176402120298691	0.242524887478391	0.193504217914492	0.150768861721135	0.239017976725262	0.197188124088008	0.158955348810008	0.23803511688283
0.296247222843514	0.25031542521499	0.344238761825148	0.389299573877002	0.34308782667975	0.427488099940135	0.391523840344868	0.337168743012692	0.437231645318072
0.101365878495183	0.0753482108320281	0.130357931737721	0.102011308120384	0.0695559603900837	0.142659253220994	0.102763879877767	0.0682939465699855	0.140449683107014
Panel G, 1-serotype sampling	NA	NA	Panel G, 2-serotype sampling	NA	NA	Panel G, 4-serotype sampling	NA	NA
-0.436846249891243	-0.79198656005861	-0.173886587238377	-0.521298374658632	-0.855399477337053	-0.302935937234821	-0.54544418184921	-0.877890797990375	-0.188175823808103
-1.01650106042036	-1.51212286650415	-0.662526776366159	-1.04097901463755	-1.50943950600519	-0.647650278592856	-1.0249722968544	-1.55077113712205	-0.608766799791165
-0.0672285241291227	-0.476309007030475	0.262695757744259	-0.0769403974742559	-0.311835817772916	0.226449103397913	-0.0682205373125793	-0.379814517308671	0.245832955307705
-0.225136532475019	-0.587916667722011	0.24233407582046	-0.19026139511409	-0.527155539022421	0.187767875567049	-0.162950292674363	-0.578875943352404	0.231184976817502
