# Supplementary material for: Effects of infection history on dengue virus infection and pathogenicity
Source: Nat Commun. 2019 Mar 18;10:1246. doi: 10.1038/s41467-019-09193-y (PMC6423047; doi:10.1038/s41467-019-09193-y)
Supplement: Supplementary file 4 — Source Data [file 41467_2019_9193_MOESM4_ESM.zip › TableS10.csv]

	V1	V2	V3
1	2004,age<8	261.5486	257.624343966798
2	2004,age>8	60.0196	66.33078461218
3	2005,age<8	308.0193	322.400837796809
4	2005,age>8	134.2518	122.205318821222
5	2006,age<8	163.4329	169.26349491507
6	2006,age>8	74.2976	70.9173336862923
7	2007,age<8	173.6931	179.747223979307
8	2007,age>8	93.6383	90.8383942889099
9	2008,age<8	101.5821	123.119050857331
10	2008,age>8	127.0849	108.901442642414
11	2009,age<8	192	182.944059073196
12	2009,age>8	222	233.206890868766
13	NA	NA	NA
14	2004	321.5682	323.955128578978
15	2005	442.2711	444.60615661803
16	2006	237.7305	240.180828601363
17	2007	267.3314	270.585618268217
18	2008	228.667	232.020493499745
19	2009	414	416.150949941963
