# Supplementary material for: Effects of infection history on dengue virus infection and pathogenicity
Source: Nat Commun. 2019 Mar 18;10:1246. doi: 10.1038/s41467-019-09193-y (PMC6423047; doi:10.1038/s41467-019-09193-y)
Supplement: Supplementary file 4 — Source Data [file 41467_2019_9193_MOESM4_ESM.zip › TableS11.csv]

	x
1	0.13 (0.09, 0.19)
2	0.1 (0.07, 0.13)
3	0.27 (0.2, 0.39)
4	0.02 (0, 0.06)
5	2.09 (1.4, 3.14)
6	1.23 (0.58, 3.04)
7	0.79 (0.43, 1.53)
8	0.24 (0.05, 0.89)
9	0.84 (0.48, 1.69)
10	0.57 (0.24, 1.14)
11	1.99 (1.02, 3.62)
12	0.71 (0.31, 1.4)
