# Supplementary material for: Effects of infection history on dengue virus infection and pathogenicity
Source: Nat Commun. 2019 Mar 18;10:1246. doi: 10.1038/s41467-019-09193-y (PMC6423047; doi:10.1038/s41467-019-09193-y)
Supplement: Supplementary file 4 — Source Data [file 41467_2019_9193_MOESM4_ESM.zip › TableS12.csv]

1801	868	933
171/1091 (15.7%)	122/667 (18.3%)	49/424 (11.6%)
180/710 (25.4%)	59/201 (29.4%)	121/509 (23.8%)
171/860 (19.9%)	88/418 (21.1%)	83/442 (18.8%)
180/941 (19.1%)	93/450 (20.7%)	87/491 (17.7%)
148/719 (20.6%)	148/719 (20.6%)	NA
166/949 (17.5%)	27/125 (21.6%)	139/824 (16.9%)
37/133 (27.8%)	6/24 (25%)	31/109 (28.4%)
22/103 (21.4%)	12/71 (16.9%)	10/32 (31.2%)
11/64 (17.2%)	8/40 (20%)	3/24 (12.5%)
31/91 (34.1%)	13/38 (34.2%)	18/53 (34%)
11/67 (16.4%)	7/53 (13.2%)	4/14 (28.6%)
8/34 (23.5%)	7/24 (29.2%)	1/10 (10%)
8/23 (34.8%)	6/18 (33.3%)	2/5 (40%)
11/36 (30.6%)	5/18 (27.8%)	6/18 (33.3%)
3/30 (10%)	1/16 (6.2%)	2/14 (14.3%)
23/68 (33.8%)	7/20 (35%)	16/48 (33.3%)
102/572 (17.8%)	102/572 (17.8%)	NA
60/479 (12.5%)	18/84 (21.4%)	42/395 (10.6%)
9/40 (22.5%)	2/11 (18.2%)	7/29 (24.1%)
46/147 (31.3%)	46/147 (31.3%)	NA
106/470 (22.6%)	9/41 (22%)	97/429 (22.6%)
28/93 (30.1%)	4/13 (30.8%)	24/80 (30%)
10/61 (16.4%)	10/61 (16.4%)	NA
8/35 (22.9%)	8/35 (22.9%)	NA
9/29 (31%)	9/29 (31%)	NA
12/42 (28.6%)	2/10 (20%)	10/32 (31.2%)
3/29 (10.3%)	0/5 (0%)	3/24 (12.5%)
22/62 (35.5%)	4/9 (44.4%)	18/53 (34%)
