# Supplementary material for: Effects of infection history on dengue virus infection and pathogenicity
Source: Nat Commun. 2019 Mar 18;10:1246. doi: 10.1038/s41467-019-09193-y (PMC6423047; doi:10.1038/s41467-019-09193-y)
Supplement: Supplementary file 4 — Source Data [file 41467_2019_9193_MOESM4_ESM.zip › TableS3.csv]

Year	DENV-1	DENV-2	DENV-3	DENV-4
1995-1996	0.047 (0.029, 0.07)	0.048 (0.028, 0.073)	0.265 (0.225, 0.312)	0.013 (0.004, 0.029)
1996-1997	0.001 (0, 0.003)	0.001 (0, 0.003)	0.071 (0.053, 0.093)	0.001 (0, 0.003)
1997-1998	0 (0, 0.002)	0 (0, 0.002)	0.079 (0.063, 0.098)	0 (0, 0.002)
1998-1999	0.005 (0.002, 0.01)	0.033 (0.024, 0.042)	0.272 (0.238, 0.312)	0.005 (0.002, 0.01)
1999-2000	0.005 (0.002, 0.009)	0.231 (0.202, 0.265)	0.033 (0.024, 0.042)	0.005 (0.002, 0.009)
2000-2001	0.002 (0.001, 0.005)	0.146 (0.126, 0.168)	0.017 (0.012, 0.025)	0.012 (0.008, 0.018)
2001-2002	0 (0, 0.002)	0.043 (0.033, 0.054)	0.002 (0.001, 0.005)	0 (0, 0.002)
2002-2003	0.051 (0.042, 0.062)	0.005 (0.003, 0.009)	0.001 (0, 0.003)	0.005 (0.003, 0.009)
2003-2004	0.109 (0.095, 0.124)	0 (0, 0.001)	0 (0, 0.001)	0 (0, 0.001)
2004-2005	0.063 (0.047, 0.074)	0.021 (0.016, 0.031)	0.002 (0.001, 0.006)	0.003 (0.002, 0.019)
2005-2006	0.037 (0.03, 0.044)	0.08 (0.065, 0.091)	0.004 (0.002, 0.014)	0.003 (0.001, 0.012)
2006-2007	0.009 (0.007, 0.013)	0.054 (0.045, 0.063)	0.002 (0.001, 0.005)	0.007 (0.004, 0.011)
2007-2008	0.004 (0.002, 0.01)	0.075 (0.064, 0.086)	0.004 (0.002, 0.006)	0.001 (0, 0.002)
2008-2009	0.004 (0.002, 0.007)	0.005 (0.002, 0.008)	0.05 (0.042, 0.059)	0.002 (0.001, 0.005)
2009-2010	0.02 (0.015, 0.033)	0.01 (0.005, 0.023)	0.085 (0.065, 0.099)	0.002 (0.001, 0.006)
