# Supplementary material for: Effects of infection history on dengue virus infection and pathogenicity
Source: Nat Commun. 2019 Mar 18;10:1246. doi: 10.1038/s41467-019-09193-y (PMC6423047; doi:10.1038/s41467-019-09193-y)
Supplement: Supplementary file 4 — Source Data [file 41467_2019_9193_MOESM4_ESM.zip › TableS5.csv]

School type	Public	1092	12267	8.9	-0.035	0.053
	Semi-Private	64	888	7.21
	Private	186	2354	7.9
Father education	None	518	5770	8.98	-0.027	0.101
	Primary	301	3309	9.1
	Secondary	603	7355	8.2
	Technical	11	82	13.41
	University	66	784	8.42
Mother education	None	173	1951	8.87	-0.03	0.067
	Primary	468	5025	9.31
	Secondary	806	9580	8.41
	Technical	20	224	8.93
	University	51	701	7.28
Household size	1-2	17	138	12.32	-0.003	0.839
	3-4	224	2728	8.21
	5-6	446	4811	9.27
	>6	941	11144	8.44
Position of faucet	No faucet	13	121	10.74	-0.004	0.824
	Outside	504	5626	8.96
	Inside	949	11048	8.59
	Both	117	1393	8.4
Faucet shared or not	No faucet	11	141	7.8	-0.016	0.346
	Shared	173	1791	9.66
	Not shared	1330	15505	8.58
Floor type	Ground	368	3793	9.7	-0.008	0.636
	Bricks	659	8165	8.07
	Concrete	474	5214	9.09
	Ceramic tile	82	1018	8.05
Ceiling type	Roof tiles	5	37	13.51	-0.029	0.075
	Plastic	4	29	13.79
	Zinc	1564	18035	8.67
Home ownership	No	144	1391	10.35	-0.04	0.013
	Yes	1439	16799	8.57
# of Fans	0	132	1425	9.26	-0.033	0.041
	1-2	968	10823	8.94
	3-4	373	4518	8.26
	5-6	91	1141	7.97
	>6	20	299	6.69
# of television	0	30	296	10.13	-0.017	0.296
	1-2	1229	14032	8.76
	3-4	266	3260	8.16
	5-6	45	480	9.38
	>6	14	138	10.14
# of refridgerator	0	538	6014	8.95	-0.014	0.386
	1-2	1021	11908	8.57
	3-4	18	252	7.14
	5-6	3	20	15
Own motorcylce	No	1473	16880	8.73	-0.004	0.799
	Yes	106	1297	8.17
Own cars	No	1408	16119	8.73	-0.017	0.284
	Yes	171	2058	8.31
Chickens in houses	No	1401	16000	8.76	-0.019	0.252
	Yes	111	1417	7.83
Ducks in houses	No	1477	17001	8.69	0.005	0.78
	Yes	35	416	8.41
Dogs in houses	No	976	11495	8.49	0.023	0.167
	Yes	536	5922	9.05
Cats in houses	No	1319	15262	8.64	0.006	0.72
	Yes	194	2167	8.95
Birds in houses	No	1446	16589	8.72	-0.015	0.366
	Yes	67	840	7.98
Pigs in houses	No	1506	17372	8.67	0.012	0.464
	Yes	7	57	12.28
Rats in houses	No	201	2395	8.39	0.012	0.47
	Yes	1312	15034	8.73
