# Supplementary material for: Effects of infection history on dengue virus infection and pathogenicity
Source: Nat Commun. 2019 Mar 18;10:1246. doi: 10.1038/s41467-019-09193-y (PMC6423047; doi:10.1038/s41467-019-09193-y)
Supplement: Supplementary file 4 — Source Data [file 41467_2019_9193_MOESM4_ESM.zip › TableS7.csv]

Outcome	Infection	Disease	Disease given infection
ELISA	NA	NA	NA
sero-negative	NA	NA	NA
<=20	3.13 (2.16, 4.52)	2.18 (0.8, 5.94)	1.2 (0.39, 3.77)
21-80	1.83 (1.28, 2.62)	2.3 (0.87, 6.05)	1.29 (0.43, 3.91)
81-320	1.11 (0.77, 1.59)	1.19 (0.45, 3.17)	1.01 (0.33, 3.1)
321-1280	0.72 (0.49, 1.07)	1.13 (0.41, 3.11)	1.59 (0.49, 5.17)
>1280	0.38 (0.24, 0.6)	1.17 (0.4, 3.46)	3.6 (0.99, 13.09)
log2(titer)	0.85 (0.83, 0.87)	0.94 (0.89, 1)	1.1 (1.01, 1.19)
PRNT&RVP	NA	NA	NA
Homologous, Med vs. High	NA	NA	1.55 (0.57, 4.18)
Homologous, Low vs. High	NA	NA	1.36 (0.51, 3.61)
Heterologous, Med vs. High	NA	NA	0.92 (0.26, 3.26)
Heterologous, Low vs. High	NA	NA	2.59 (0.3, 22.13)
PRNT&RVP (adjusted for epidemic season)	NA	NA	NA
Homologous, Med vs. High	NA	NA	1.17 (0.33, 4.2)
Homologous, Low vs. High	NA	NA	1.11 (0.32, 3.83)
Heterologous, Med vs. High	NA	NA	0.99 (0.22, 4.51)
Heterologous, Low vs. High	NA	NA	0.81 (0.07, 9.2)
