# Supplementary material for: Effects of infection history on dengue virus infection and pathogenicity
Source: Nat Commun. 2019 Mar 18;10:1246. doi: 10.1038/s41467-019-09193-y (PMC6423047; doi:10.1038/s41467-019-09193-y)
Supplement: Supplementary file 4 — Source Data [file 41467_2019_9193_MOESM4_ESM.zip › TableS9.csv]

8.41%	8.58%	7.3%	9.95%
11.71%	10.67%	9.28%	12.11%
6.9%	5.83%	4.8%	6.99%
7.41%	6.52%	5.43%	7.74%
6.24%	6.02%	4.98%	7.16%
11.5%	11.52%	10.08%	13.05%
